# Supplementary material for: Ant genus Strongylognathus (Hymenoptera, Formicidae) in Bulgaria: a preliminary review
Source: Biodivers Data J. 2021 May 21;9:e65742. doi: 10.3897/BDJ.9.e65742 (PMC8163718; doi:10.3897/BDJ.9.e65742)
Supplement: XML Treatment for Strongylognathus testaceus [file BDJ.9.e65742-treatment1.xml]

<!DOCTYPE tp:taxon-treatment
  PUBLIC "-//TaxonX//DTD Taxonomic Treatment Publishing DTD v0 20100105//EN" "tax-treatment-NSO.dtd">
<tp:taxon-treatment xmlns:tp="http://www.plazi.org/taxpub"><tp:treatment-meta><mixed-citation publication-type="journal"><person-group><name><surname>Lapeva-Gjonova</surname><given-names>Albena</given-names></name><name><surname>Radchenko</surname><given-names>Alexander G.</given-names></name></person-group><article-title>Ant genus <italic><tp:taxon-name><tp:taxon-name-part taxon-name-part-type="genus" reg="Strongylognathus">Strongylognathus</tp:taxon-name-part></tp:taxon-name></italic> (<tp:taxon-name><tp:taxon-name-part taxon-name-part-type="order">Hymenoptera</tp:taxon-name-part></tp:taxon-name>, <tp:taxon-name><tp:taxon-name-part taxon-name-part-type="family">Formicidae</tp:taxon-name-part></tp:taxon-name>) in Bulgaria: a preliminary review</article-title><source>Biodivers Data J</source><day>21</day><month>5</month><year>2021</year><volume>9</volume><pub-id pub-id-type="doi">10.3897/BDJ.9.e65742</pub-id></mixed-citation></tp:treatment-meta><tp:nomenclature><tp:taxon-name><object-id xmlns:xlink="http://www.w3.org/1999/xlink" content-type="arpha" xlink:type="simple">A69520F6-E614-5535-9381-98E1F875D23D</object-id><tp:taxon-name-part taxon-name-part-type="genus">Strongylognathus</tp:taxon-name-part> <tp:taxon-name-part taxon-name-part-type="species">testaceus</tp:taxon-name-part></tp:taxon-name><tp:taxon-authority>(Schenck, 1852)</tp:taxon-authority><tp:nomenclature-citation-list><tp:nomenclature-citation><tp:taxon-name><tp:taxon-name-part taxon-name-part-type="genus" reg="Eciton">Eciton</tp:taxon-name-part> <tp:taxon-name-part taxon-name-part-type="species" reg="testaceum">testaceum</tp:taxon-name-part></tp:taxon-name><comment> Schenck, 1852: 117, w, q, Germany.</comment></tp:nomenclature-citation><tp:nomenclature-citation><tp:taxon-name><tp:taxon-name-part taxon-name-part-type="genus" reg="Strongylognathus">Strongylognathus</tp:taxon-name-part> <tp:taxon-name-part taxon-name-part-type="species" reg="testaceus">testaceus</tp:taxon-name-part></tp:taxon-name><comment>: <xref ref-type="bibr" rid="B6778009">Mayr 1853</xref>: 390, m; all subsequent authors.</comment></tp:nomenclature-citation><tp:nomenclature-citation><tp:taxon-name><tp:taxon-name-part taxon-name-part-type="genus" reg="Eciton">Eciton</tp:taxon-name-part> <tp:taxon-name-part taxon-name-part-type="species" reg="testaceum">testaceum</tp:taxon-name-part></tp:taxon-name><comment> Schenck, 1852: 117, w, q, Germany.</comment></tp:nomenclature-citation><tp:nomenclature-citation><tp:taxon-name><tp:taxon-name-part taxon-name-part-type="genus" reg="Strongylognathus">Strongylognathus</tp:taxon-name-part> <tp:taxon-name-part taxon-name-part-type="species" reg="testaceus">testaceus</tp:taxon-name-part></tp:taxon-name><comment>: <xref ref-type="bibr" rid="B6778009">Mayr 1853</xref>: 390, m; all subsequent authors.</comment></tp:nomenclature-citation></tp:nomenclature-citation-list></tp:nomenclature><tp:treatment-sec sec-type="materials"><title>Materials</title><list list-type="alpha-lower" list-content="occurrences"><list-item><p><bold>Type status:</bold> <named-content xmlns:xlink="http://www.w3.org/1999/xlink" content-type="dwc:typeStatus" xlink:type="simple">Other material</named-content>. <bold>Occurrence:</bold> recordedBy: <named-content xmlns:xlink="http://www.w3.org/1999/xlink" content-type="dwc:recordedBy" xlink:type="simple">A. Lapeva-Gjonova</named-content>; individualCount: <named-content xmlns:xlink="http://www.w3.org/1999/xlink" content-type="dwc:individualCount" xlink:type="simple">1</named-content>; sex: <named-content xmlns:xlink="http://www.w3.org/1999/xlink" content-type="dwc:sex" xlink:type="simple">worker</named-content>; <bold>Taxon:</bold> scientificName: <named-content xmlns:xlink="http://www.w3.org/1999/xlink" content-type="dwc:scientificName" xlink:type="simple"><italic><tp:taxon-name><tp:taxon-name-part taxon-name-part-type="genus" reg="Strongylognathus">Strongylognathus</tp:taxon-name-part> <tp:taxon-name-part taxon-name-part-type="species" reg="testaceus">testaceus</tp:taxon-name-part></tp:taxon-name></italic></named-content>; order: <named-content xmlns:xlink="http://www.w3.org/1999/xlink" content-type="dwc:order" xlink:type="simple"><tp:taxon-name><tp:taxon-name-part taxon-name-part-type="order">Hymenoptera</tp:taxon-name-part></tp:taxon-name></named-content>; family: <named-content xmlns:xlink="http://www.w3.org/1999/xlink" content-type="dwc:family" xlink:type="simple"><tp:taxon-name><tp:taxon-name-part taxon-name-part-type="family">Formicidae</tp:taxon-name-part></tp:taxon-name></named-content>; genus: <named-content xmlns:xlink="http://www.w3.org/1999/xlink" content-type="dwc:genus" xlink:type="simple"><tp:taxon-name><tp:taxon-name-part taxon-name-part-type="genus">Strongylognathus</tp:taxon-name-part></tp:taxon-name></named-content>; taxonRank: <named-content xmlns:xlink="http://www.w3.org/1999/xlink" content-type="dwc:taxonRank" xlink:type="simple">Species</named-content>; <bold>Location:</bold> country: <named-content xmlns:xlink="http://www.w3.org/1999/xlink" content-type="dwc:country" xlink:type="simple">Bulgaria</named-content>; stateProvince: <named-content xmlns:xlink="http://www.w3.org/1999/xlink" content-type="dwc:stateProvince" xlink:type="simple">Burgas</named-content>; municipality: <named-content xmlns:xlink="http://www.w3.org/1999/xlink" content-type="dwc:municipality" xlink:type="simple">Malko Tarnovo</named-content>; locality: <named-content xmlns:xlink="http://www.w3.org/1999/xlink" content-type="dwc:locality" xlink:type="simple">Strandzha Mt., Bliznak vill.</named-content>; minimumElevationInMeters: <named-content xmlns:xlink="http://www.w3.org/1999/xlink" content-type="dwc:minimumElevationInMeters" xlink:type="simple">335</named-content>; locationRemarks: <named-content xmlns:xlink="http://www.w3.org/1999/xlink" content-type="dwc:locationRemarks" xlink:type="simple">oak forest, in a nest of <tp:taxon-name><tp:taxon-name-part taxon-name-part-type="genus" reg="Tetramorium">Tetramorium</tp:taxon-name-part> <tp:taxon-name-part taxon-name-part-type="uncertainty-rank">cf.</tp:taxon-name-part> <tp:taxon-name-part taxon-name-part-type="species" reg="caespitum">caespitum</tp:taxon-name-part></tp:taxon-name></named-content>; decimalLatitude: <named-content xmlns:xlink="http://www.w3.org/1999/xlink" content-type="dwc:decimalLatitude" xlink:type="simple">42.195</named-content>; decimalLongitude: <named-content xmlns:xlink="http://www.w3.org/1999/xlink" content-type="dwc:decimalLongitude" xlink:type="simple">27.3305</named-content>; <bold>Event:</bold> eventDate: <named-content xmlns:xlink="http://www.w3.org/1999/xlink" content-type="dwc:eventDate" xlink:type="simple">05-05-2009</named-content>; <bold>Record Level:</bold> collectionID: <named-content xmlns:xlink="http://www.w3.org/1999/xlink" content-type="dwc:collectionID" xlink:type="simple">BFUS</named-content>; basisOfRecord: <named-content xmlns:xlink="http://www.w3.org/1999/xlink" content-type="dwc:basisOfRecord" xlink:type="simple">PreservedSpecimen</named-content></p></list-item><list-item><p><bold>Type status:</bold> <named-content xmlns:xlink="http://www.w3.org/1999/xlink" content-type="dwc:typeStatus" xlink:type="simple">Other material</named-content>. <bold>Occurrence:</bold> recordedBy: <named-content xmlns:xlink="http://www.w3.org/1999/xlink" content-type="dwc:recordedBy" xlink:type="simple">A. Lapeva-Gjonova</named-content>; individualCount: <named-content xmlns:xlink="http://www.w3.org/1999/xlink" content-type="dwc:individualCount" xlink:type="simple">1</named-content>; sex: <named-content xmlns:xlink="http://www.w3.org/1999/xlink" content-type="dwc:sex" xlink:type="simple">worker</named-content>; <bold>Taxon:</bold> scientificName: <named-content xmlns:xlink="http://www.w3.org/1999/xlink" content-type="dwc:scientificName" xlink:type="simple"><italic><tp:taxon-name><tp:taxon-name-part taxon-name-part-type="genus" reg="Strongylognathus">Strongylognathus</tp:taxon-name-part> <tp:taxon-name-part taxon-name-part-type="species" reg="testaceus">testaceus</tp:taxon-name-part></tp:taxon-name></italic></named-content>; order: <named-content xmlns:xlink="http://www.w3.org/1999/xlink" content-type="dwc:order" xlink:type="simple"><tp:taxon-name><tp:taxon-name-part taxon-name-part-type="order">Hymenoptera</tp:taxon-name-part></tp:taxon-name></named-content>; family: <named-content xmlns:xlink="http://www.w3.org/1999/xlink" content-type="dwc:family" xlink:type="simple"><tp:taxon-name><tp:taxon-name-part taxon-name-part-type="family">Formicidae</tp:taxon-name-part></tp:taxon-name></named-content>; genus: <named-content xmlns:xlink="http://www.w3.org/1999/xlink" content-type="dwc:genus" xlink:type="simple"><tp:taxon-name><tp:taxon-name-part taxon-name-part-type="genus">Strongylognathus</tp:taxon-name-part></tp:taxon-name></named-content>; taxonRank: <named-content xmlns:xlink="http://www.w3.org/1999/xlink" content-type="dwc:taxonRank" xlink:type="simple">Species</named-content>; <bold>Location:</bold> country: <named-content xmlns:xlink="http://www.w3.org/1999/xlink" content-type="dwc:country" xlink:type="simple">Bulgaria</named-content>; stateProvince: <named-content xmlns:xlink="http://www.w3.org/1999/xlink" content-type="dwc:stateProvince" xlink:type="simple">Blagoevgrad</named-content>; municipality: <named-content xmlns:xlink="http://www.w3.org/1999/xlink" content-type="dwc:municipality" xlink:type="simple">Sandanski</named-content>; locality: <named-content xmlns:xlink="http://www.w3.org/1999/xlink" content-type="dwc:locality" xlink:type="simple">Slavyanka Mt., near Goleshevo vill.</named-content>; minimumElevationInMeters: <named-content xmlns:xlink="http://www.w3.org/1999/xlink" content-type="dwc:minimumElevationInMeters" xlink:type="simple">931</named-content>; locationRemarks: <named-content xmlns:xlink="http://www.w3.org/1999/xlink" content-type="dwc:locationRemarks" xlink:type="simple">rocky grassland with shrubs, in a nest of <tp:taxon-name><tp:taxon-name-part taxon-name-part-type="genus" reg="Tetramorium">Tetramorium</tp:taxon-name-part> <tp:taxon-name-part taxon-name-part-type="uncertainty-rank">cf.</tp:taxon-name-part> <tp:taxon-name-part taxon-name-part-type="species" reg="caespitum">caespitum</tp:taxon-name-part></tp:taxon-name></named-content>; decimalLatitude: <named-content xmlns:xlink="http://www.w3.org/1999/xlink" content-type="dwc:decimalLatitude" xlink:type="simple">41.4108</named-content>; decimalLongitude: <named-content xmlns:xlink="http://www.w3.org/1999/xlink" content-type="dwc:decimalLongitude" xlink:type="simple">23.5887</named-content>; <bold>Event:</bold> eventDate: <named-content xmlns:xlink="http://www.w3.org/1999/xlink" content-type="dwc:eventDate" xlink:type="simple">04-05-2013</named-content>; <bold>Record Level:</bold> collectionID: <named-content xmlns:xlink="http://www.w3.org/1999/xlink" content-type="dwc:collectionID" xlink:type="simple">BFUS</named-content>; basisOfRecord: <named-content xmlns:xlink="http://www.w3.org/1999/xlink" content-type="dwc:basisOfRecord" xlink:type="simple">PreservedSpecimen</named-content></p></list-item><list-item><p><bold>Type status:</bold> <named-content xmlns:xlink="http://www.w3.org/1999/xlink" content-type="dwc:typeStatus" xlink:type="simple">Other material</named-content>. <bold>Occurrence:</bold> recordedBy: <named-content xmlns:xlink="http://www.w3.org/1999/xlink" content-type="dwc:recordedBy" xlink:type="simple">A. Lapeva-Gjonova</named-content>; individualCount: <named-content xmlns:xlink="http://www.w3.org/1999/xlink" content-type="dwc:individualCount" xlink:type="simple">10</named-content>; sex: <named-content xmlns:xlink="http://www.w3.org/1999/xlink" content-type="dwc:sex" xlink:type="simple">workers</named-content>; <bold>Taxon:</bold> scientificName: <named-content xmlns:xlink="http://www.w3.org/1999/xlink" content-type="dwc:scientificName" xlink:type="simple"><italic><tp:taxon-name><tp:taxon-name-part taxon-name-part-type="genus" reg="Strongylognathus">Strongylognathus</tp:taxon-name-part> <tp:taxon-name-part taxon-name-part-type="species" reg="testaceus">testaceus</tp:taxon-name-part></tp:taxon-name></italic></named-content>; order: <named-content xmlns:xlink="http://www.w3.org/1999/xlink" content-type="dwc:order" xlink:type="simple"><tp:taxon-name><tp:taxon-name-part taxon-name-part-type="order">Hymenoptera</tp:taxon-name-part></tp:taxon-name></named-content>; family: <named-content xmlns:xlink="http://www.w3.org/1999/xlink" content-type="dwc:family" xlink:type="simple"><tp:taxon-name><tp:taxon-name-part taxon-name-part-type="family">Formicidae</tp:taxon-name-part></tp:taxon-name></named-content>; genus: <named-content xmlns:xlink="http://www.w3.org/1999/xlink" content-type="dwc:genus" xlink:type="simple"><tp:taxon-name><tp:taxon-name-part taxon-name-part-type="genus">Strongylognathus</tp:taxon-name-part></tp:taxon-name></named-content>; taxonRank: <named-content xmlns:xlink="http://www.w3.org/1999/xlink" content-type="dwc:taxonRank" xlink:type="simple">Species</named-content>; <bold>Location:</bold> country: <named-content xmlns:xlink="http://www.w3.org/1999/xlink" content-type="dwc:country" xlink:type="simple">Bulgaria</named-content>; stateProvince: <named-content xmlns:xlink="http://www.w3.org/1999/xlink" content-type="dwc:stateProvince" xlink:type="simple">Blagoevgrad</named-content>; municipality: <named-content xmlns:xlink="http://www.w3.org/1999/xlink" content-type="dwc:municipality" xlink:type="simple">Strumyani</named-content>; locality: <named-content xmlns:xlink="http://www.w3.org/1999/xlink" content-type="dwc:locality" xlink:type="simple">Maleshevska Mt., near Igralishte vill.</named-content>; minimumElevationInMeters: <named-content xmlns:xlink="http://www.w3.org/1999/xlink" content-type="dwc:minimumElevationInMeters" xlink:type="simple">916</named-content>; locationRemarks: <named-content xmlns:xlink="http://www.w3.org/1999/xlink" content-type="dwc:locationRemarks" xlink:type="simple">along a road at the edge of an oak forest, in a nest of <tp:taxon-name><tp:taxon-name-part taxon-name-part-type="genus" reg="Tetramorium">Tetramorium</tp:taxon-name-part> <tp:taxon-name-part taxon-name-part-type="uncertainty-rank">cf.</tp:taxon-name-part> <tp:taxon-name-part taxon-name-part-type="species" reg="caespitum">caespitum</tp:taxon-name-part></tp:taxon-name></named-content>; decimalLatitude: <named-content xmlns:xlink="http://www.w3.org/1999/xlink" content-type="dwc:decimalLatitude" xlink:type="simple">41.5688</named-content>; decimalLongitude: <named-content xmlns:xlink="http://www.w3.org/1999/xlink" content-type="dwc:decimalLongitude" xlink:type="simple">23.1213</named-content>; <bold>Event:</bold> eventDate: <named-content xmlns:xlink="http://www.w3.org/1999/xlink" content-type="dwc:eventDate" xlink:type="simple">17-08-2014</named-content>; <bold>Record Level:</bold> collectionID: <named-content xmlns:xlink="http://www.w3.org/1999/xlink" content-type="dwc:collectionID" xlink:type="simple">BFUS</named-content>; basisOfRecord: <named-content xmlns:xlink="http://www.w3.org/1999/xlink" content-type="dwc:basisOfRecord" xlink:type="simple">PreservedSpecimen</named-content></p></list-item><list-item><p><bold>Type status:</bold> <named-content xmlns:xlink="http://www.w3.org/1999/xlink" content-type="dwc:typeStatus" xlink:type="simple">Other material</named-content>. <bold>Occurrence:</bold> recordedBy: <named-content xmlns:xlink="http://www.w3.org/1999/xlink" content-type="dwc:recordedBy" xlink:type="simple">A. Lapeva-Gjonova</named-content>; individualCount: <named-content xmlns:xlink="http://www.w3.org/1999/xlink" content-type="dwc:individualCount" xlink:type="simple">11</named-content>; sex: <named-content xmlns:xlink="http://www.w3.org/1999/xlink" content-type="dwc:sex" xlink:type="simple">workers</named-content>; <bold>Taxon:</bold> scientificName: <named-content xmlns:xlink="http://www.w3.org/1999/xlink" content-type="dwc:scientificName" xlink:type="simple"><italic><tp:taxon-name><tp:taxon-name-part taxon-name-part-type="genus" reg="Strongylognathus">Strongylognathus</tp:taxon-name-part> <tp:taxon-name-part taxon-name-part-type="species" reg="testaceus">testaceus</tp:taxon-name-part></tp:taxon-name></italic></named-content>; order: <named-content xmlns:xlink="http://www.w3.org/1999/xlink" content-type="dwc:order" xlink:type="simple"><tp:taxon-name><tp:taxon-name-part taxon-name-part-type="order">Hymenoptera</tp:taxon-name-part></tp:taxon-name></named-content>; family: <named-content xmlns:xlink="http://www.w3.org/1999/xlink" content-type="dwc:family" xlink:type="simple"><tp:taxon-name><tp:taxon-name-part taxon-name-part-type="family">Formicidae</tp:taxon-name-part></tp:taxon-name></named-content>; genus: <named-content xmlns:xlink="http://www.w3.org/1999/xlink" content-type="dwc:genus" xlink:type="simple"><tp:taxon-name><tp:taxon-name-part taxon-name-part-type="genus">Strongylognathus</tp:taxon-name-part></tp:taxon-name></named-content>; taxonRank: <named-content xmlns:xlink="http://www.w3.org/1999/xlink" content-type="dwc:taxonRank" xlink:type="simple">Species</named-content>; <bold>Location:</bold> country: <named-content xmlns:xlink="http://www.w3.org/1999/xlink" content-type="dwc:country" xlink:type="simple">Bulgaria</named-content>; stateProvince: <named-content xmlns:xlink="http://www.w3.org/1999/xlink" content-type="dwc:stateProvince" xlink:type="simple">Lovech</named-content>; municipality: <named-content xmlns:xlink="http://www.w3.org/1999/xlink" content-type="dwc:municipality" xlink:type="simple">Lukovit</named-content>; locality: <named-content xmlns:xlink="http://www.w3.org/1999/xlink" content-type="dwc:locality" xlink:type="simple">Western Predbalkan, near Karlukovo vill.</named-content>; minimumElevationInMeters: <named-content xmlns:xlink="http://www.w3.org/1999/xlink" content-type="dwc:minimumElevationInMeters" xlink:type="simple">299</named-content>; locationRemarks: <named-content xmlns:xlink="http://www.w3.org/1999/xlink" content-type="dwc:locationRemarks" xlink:type="simple">rocky grassland, in nests of <tp:taxon-name><tp:taxon-name-part taxon-name-part-type="genus" reg="Tetramorium">Tetramorium</tp:taxon-name-part> <tp:taxon-name-part taxon-name-part-type="uncertainty-rank">cf.</tp:taxon-name-part> <tp:taxon-name-part taxon-name-part-type="species" reg="caespitum">caespitum</tp:taxon-name-part></tp:taxon-name></named-content>; decimalLatitude: <named-content xmlns:xlink="http://www.w3.org/1999/xlink" content-type="dwc:decimalLatitude" xlink:type="simple">43.1556</named-content>; decimalLongitude: <named-content xmlns:xlink="http://www.w3.org/1999/xlink" content-type="dwc:decimalLongitude" xlink:type="simple">24.0885</named-content>; <bold>Event:</bold> eventDate: <named-content xmlns:xlink="http://www.w3.org/1999/xlink" content-type="dwc:eventDate" xlink:type="simple">05-06-2016</named-content>; <bold>Record Level:</bold> collectionID: <named-content xmlns:xlink="http://www.w3.org/1999/xlink" content-type="dwc:collectionID" xlink:type="simple">BFUS</named-content>; basisOfRecord: <named-content xmlns:xlink="http://www.w3.org/1999/xlink" content-type="dwc:basisOfRecord" xlink:type="simple">PreservedSpecimen</named-content></p></list-item></list></tp:treatment-sec><tp:treatment-sec sec-type="Description"><title>Description</title><p>SEM images: Fig. <xref ref-type="fig" rid="F6774646">2</xref></p></tp:treatment-sec><tp:treatment-sec sec-type="Taxon discussion"><title>Taxon discussion</title><p><italic><tp:taxon-name><tp:taxon-name-part taxon-name-part-type="genus" reg="Strongylognathus">Strongylognathus</tp:taxon-name-part> <tp:taxon-name-part taxon-name-part-type="species" reg="testaceus">testaceus</tp:taxon-name-part></tp:taxon-name></italic> appears to be the most common species of this genus, it widely spreading in Central and Southern Europe, southern part of east Europe, the Caucasus, Anatolia, south of west Siberia and northern Kazakhstan (<xref ref-type="bibr" rid="B6778062">Radchenko 1985</xref>, <xref ref-type="bibr" rid="B6778071">Radchenko 1991</xref>, <xref ref-type="bibr" rid="B6778080">Radchenko 2016</xref>, <xref ref-type="bibr" rid="B6778132">Schulz and Sanetra 2002</xref>). In Bulgaria, it has been found in the southern part of the country: in the southern Black Sea coast (Ahtopol), Strandzha Mt. (Bliznak vill.), the Kozhuh volcanic hill and Belasitsa Mountain (<xref ref-type="bibr" rid="B6777982">Lapeva-Gjonova et al. 2010</xref>, <xref ref-type="bibr" rid="B6777991">Lapeva-Gjonova and Kiran 2012</xref>). The previous record of <italic><tp:taxon-name><tp:taxon-name-part taxon-name-part-type="genus" reg="Strongylognathus">S.</tp:taxon-name-part> <tp:taxon-name-part taxon-name-part-type="species" reg="testaceus">testaceus</tp:taxon-name-part></tp:taxon-name></italic> from Eastern Rhodopes (Dedetz vill.) (<xref ref-type="bibr" rid="B6777969">Lapeva-Gjonova 2004</xref>) refers to <italic><tp:taxon-name><tp:taxon-name-part taxon-name-part-type="genus" reg="Strongylognathus">S.</tp:taxon-name-part> <tp:taxon-name-part taxon-name-part-type="species" reg="karawajewi">karawajewi</tp:taxon-name-part></tp:taxon-name></italic> (misidentification).</p><p><italic><tp:taxon-name><tp:taxon-name-part taxon-name-part-type="genus" reg="Strongylognathus">Strongylognathus</tp:taxon-name-part> <tp:taxon-name-part taxon-name-part-type="species" reg="testaceus">testaceus</tp:taxon-name-part></tp:taxon-name></italic> has long been known as a social parasite of <italic><tp:taxon-name><tp:taxon-name-part taxon-name-part-type="genus" reg="Tetramorium">Tetramorium</tp:taxon-name-part> <tp:taxon-name-part taxon-name-part-type="species" reg="caespitum">caespitum</tp:taxon-name-part></tp:taxon-name></italic> (Linnaeus, 1758), but was recently found in the nests of <italic><tp:taxon-name><tp:taxon-name-part taxon-name-part-type="genus" reg="Tetramorium">T.</tp:taxon-name-part> <tp:taxon-name-part taxon-name-part-type="species" reg="alpestre">alpestre</tp:taxon-name-part></tp:taxon-name></italic> Steiner, Schlick-Steiner &amp; Seifert, 2010 and <italic><tp:taxon-name><tp:taxon-name-part taxon-name-part-type="genus" reg="Tetramorium">T.</tp:taxon-name-part> <tp:taxon-name-part taxon-name-part-type="species" reg="impurum">impurum</tp:taxon-name-part></tp:taxon-name></italic> (Foerster, 1850) (<xref ref-type="bibr" rid="B6778176">Wagner et al. 2017</xref>; our unpublished data).</p></tp:treatment-sec><tp:treatment-sec><!--Section generated to contain objects referenced in tp:taxon-treatment.--><fig id="F6774646" position="float" orientation="portrait"><object-id xmlns:xlink="http://www.w3.org/1999/xlink" content-type="arpha" xlink:type="simple">20AA0463-D7D6-5A95-9704-DD0B5F6471CA</object-id><object-id xmlns:xlink="http://www.w3.org/1999/xlink" content-type="doi" xlink:type="simple">10.3897/BDJ.9.e65742.figure2</object-id><label>Figure 2.</label><caption><p><italic><tp:taxon-name><tp:taxon-name-part taxon-name-part-type="genus" reg="Strongylognathus">Strongylognathus</tp:taxon-name-part> <tp:taxon-name-part taxon-name-part-type="species" reg="testaceus">testaceus</tp:taxon-name-part></tp:taxon-name></italic> (Schenck, 1852) workers: a – head, dorsal view; b – body, lateral view.</p></caption><graphic xmlns:xlink="http://www.w3.org/1999/xlink" xlink:href="bdj-09-e65742-g002.png" position="float" id="oo_513959.png" orientation="portrait" xlink:type="simple"><uri content-type="original_file" xlink:type="simple">https://binary.pensoft.net/fig/513959</uri></graphic></fig></tp:treatment-sec><ref-list><ref id="B6778009"><element-citation xmlns:xlink="http://www.w3.org/1999/xlink" publication-type="article" xlink:type="simple"><person-group person-group-type="author"><name name-style="western"><surname>Mayr</surname><given-names>Gustav L.</given-names></name></person-group><year>1853</year><article-title>Ueber die Abtheilung der Myrmiciden, und eine neue Gattung derselben</article-title><source>Verhandlungen der Zoologisch-Botanischen Vereins in Wien</source><volume>3</volume><fpage>387</fpage><lpage>394</lpage></element-citation></ref><ref id="B6778062"><element-citation xmlns:xlink="http://www.w3.org/1999/xlink" publication-type="article" xlink:type="simple"><person-group person-group-type="author"><name name-style="western"><surname>Radchenko</surname><given-names>A. G.</given-names></name></person-group><year>1985</year><article-title>Ants of the genus <italic><tp:taxon-name><tp:taxon-name-part taxon-name-part-type="genus" reg="Strongylognathus">Strongylognathus</tp:taxon-name-part></tp:taxon-name></italic> (<tp:taxon-name><tp:taxon-name-part taxon-name-part-type="order">Hymenoptera</tp:taxon-name-part></tp:taxon-name>, <tp:taxon-name><tp:taxon-name-part taxon-name-part-type="family">Formicidae</tp:taxon-name-part></tp:taxon-name>) in the European part of the USSR.</article-title><source>Zoologicheskii Zhurnal</source><volume>64</volume><issue>10</issue><fpage>1514</fpage><lpage>1523</lpage><comment content-type="language">Russian</comment></element-citation></ref><ref id="B6778071"><element-citation xmlns:xlink="http://www.w3.org/1999/xlink" publication-type="article" xlink:type="simple"><person-group person-group-type="author"><name name-style="western"><surname>Radchenko</surname><given-names>A. G.</given-names></name></person-group><year>1991</year><article-title>Ants of genus <italic><tp:taxon-name><tp:taxon-name-part taxon-name-part-type="genus" reg="Strongylognathus">Strongylognathus</tp:taxon-name-part></tp:taxon-name></italic> (<tp:taxon-name><tp:taxon-name-part taxon-name-part-type="order">Hymenoptera</tp:taxon-name-part></tp:taxon-name>, <tp:taxon-name><tp:taxon-name-part taxon-name-part-type="family">Formicidae</tp:taxon-name-part></tp:taxon-name>) from the USSR fauna</article-title><source>Zoologicheskii Zhurnal</source><volume>70</volume><issue>10</issue><fpage>84</fpage><lpage>90</lpage><comment content-type="language">Russian</comment></element-citation></ref><ref id="B6778080"><element-citation xmlns:xlink="http://www.w3.org/1999/xlink" publication-type="book" xlink:type="simple"><person-group person-group-type="author"><name name-style="western"><surname>Radchenko</surname><given-names>A. G.</given-names></name></person-group><year>2016</year><source>The ants (<tp:taxon-name><tp:taxon-name-part taxon-name-part-type="order">Hymenoptera</tp:taxon-name-part></tp:taxon-name>, <tp:taxon-name><tp:taxon-name-part taxon-name-part-type="family">Formicidae</tp:taxon-name-part></tp:taxon-name>) of Ukraine</source><publisher-name>Institute of Zoology</publisher-name><publisher-loc>Kiev</publisher-loc><size units="page">497</size><comment content-type="language">Russian</comment></element-citation></ref><ref id="B6778132"><element-citation xmlns:xlink="http://www.w3.org/1999/xlink" publication-type="article" xlink:type="simple"><person-group person-group-type="author"><name name-style="western"><surname>Schulz</surname><given-names>Andreas</given-names></name><name name-style="western"><surname>Sanetra</surname><given-names>Matthias</given-names></name></person-group><year>2002</year><article-title>Notes on the socially parasitic ants of Turkey and the synonymy of <italic><tp:taxon-name><tp:taxon-name-part taxon-name-part-type="genus" reg="Epimyrma">Epimyrma</tp:taxon-name-part></tp:taxon-name></italic> (<tp:taxon-name><tp:taxon-name-part taxon-name-part-type="order">Hymenoptera</tp:taxon-name-part></tp:taxon-name>, <tp:taxon-name><tp:taxon-name-part taxon-name-part-type="family">Formicidae</tp:taxon-name-part></tp:taxon-name>)</article-title><source>Entomofauna</source><volume>23</volume><issue>14</issue><fpage>157</fpage><lpage>172</lpage></element-citation></ref><ref id="B6777982"><element-citation xmlns:xlink="http://www.w3.org/1999/xlink" publication-type="article" xlink:type="simple"><person-group person-group-type="author"><name name-style="western"><surname>Lapeva-Gjonova</surname><given-names>Albena</given-names></name><name name-style="western"><surname>Antonova</surname><given-names>Vera</given-names></name><name name-style="western"><surname>Radchenko</surname><given-names>A. G.</given-names></name><name name-style="western"><surname>Atanasova</surname><given-names>M.</given-names></name></person-group><year>2010</year><article-title>Catalogue of the ants (<tp:taxon-name><tp:taxon-name-part taxon-name-part-type="order">Hymenoptera</tp:taxon-name-part></tp:taxon-name>: <tp:taxon-name><tp:taxon-name-part taxon-name-part-type="family">Formicidae</tp:taxon-name-part></tp:taxon-name>) of Bulgaria</article-title><source>ZooKeys</source><volume>62</volume><fpage>1</fpage><lpage>124</lpage><pub-id pub-id-type="doi">10.3897/zookeys.62.430</pub-id></element-citation></ref><ref id="B6777991"><element-citation xmlns:xlink="http://www.w3.org/1999/xlink" publication-type="article" xlink:type="simple"><person-group person-group-type="author"><name name-style="western"><surname>Lapeva-Gjonova</surname><given-names>Albena</given-names></name><name name-style="western"><surname>Kiran</surname><given-names>Kadri</given-names></name></person-group><year>2012</year><article-title>Ant fauna (<tp:taxon-name><tp:taxon-name-part taxon-name-part-type="order">Hymenoptera</tp:taxon-name-part></tp:taxon-name>, <tp:taxon-name><tp:taxon-name-part taxon-name-part-type="family">Formicidae</tp:taxon-name-part></tp:taxon-name>) of Strandzha Mountain (Istranca) and adjacent Black Sea coast</article-title><source>North-western Journal of Zoology</source><volume>8</volume><issue>1</issue><fpage>72</fpage><lpage>84</lpage></element-citation></ref><ref id="B6777969"><element-citation xmlns:xlink="http://www.w3.org/1999/xlink" publication-type="chapter" xlink:type="simple"><person-group person-group-type="author"><name name-style="western"><surname>Lapeva-Gjonova</surname><given-names>Albena</given-names></name></person-group><year>2004</year><chapter-title>Ants (<tp:taxon-name><tp:taxon-name-part taxon-name-part-type="order">Hymenoptera</tp:taxon-name-part></tp:taxon-name>: <tp:taxon-name><tp:taxon-name-part taxon-name-part-type="family">Formicidae</tp:taxon-name-part></tp:taxon-name>) from the Eastern Rhodopes (Bulgaria)</chapter-title><person-group person-group-type="editor"><name name-style="western"><surname>Beron</surname><given-names>P.</given-names></name><name name-style="western"><surname>Popov</surname><given-names>A.</given-names></name></person-group><source>Biodiversity of Bulgaria. 2. Biodiversity of Eastern Rhodopes (Bulgaria and Greece).</source><publisher-name>Pensoft &amp; Nat. Mus. Natur. Hist.</publisher-name><publisher-loc>Sofia</publisher-loc><size units="page">507–513</size></element-citation></ref><ref id="B6778176"><element-citation xmlns:xlink="http://www.w3.org/1999/xlink" publication-type="article" xlink:type="simple"><person-group person-group-type="author"><name name-style="western"><surname>Wagner</surname><given-names>Herbert C.</given-names></name><name name-style="western"><surname>Arthofer</surname><given-names>Wolfgang</given-names></name><name name-style="western"><surname>Seifert</surname><given-names>Bernhard</given-names></name><name name-style="western"><surname>Muster</surname><given-names>Christoph</given-names></name><name name-style="western"><surname>Steiner</surname><given-names>Florian M.</given-names></name><name name-style="western"><surname>Schlick-Steiner</surname><given-names>Birgit C.</given-names></name></person-group><year>2017</year><article-title>Light at the end of the tunnel: Integrative taxonomy delimits cryptic species in the <italic><tp:taxon-name><tp:taxon-name-part taxon-name-part-type="genus" reg="Tetramorium">Tetramorium</tp:taxon-name-part> <tp:taxon-name-part taxon-name-part-type="species" reg="caespitum">caespitum</tp:taxon-name-part></tp:taxon-name></italic> complex (<tp:taxon-name><tp:taxon-name-part taxon-name-part-type="order">Hymenoptera</tp:taxon-name-part></tp:taxon-name>: <tp:taxon-name><tp:taxon-name-part taxon-name-part-type="family">Formicidae</tp:taxon-name-part></tp:taxon-name>)</article-title><source>Myrmecological News</source><volume>25</volume><fpage>95</fpage><lpage>129</lpage></element-citation></ref></ref-list></tp:taxon-treatment>
