# Supplementary material for: Ant genus Strongylognathus (Hymenoptera, Formicidae) in Bulgaria: a preliminary review
Source: Biodivers Data J. 2021 May 21;9:e65742. doi: 10.3897/BDJ.9.e65742 (PMC8163718; doi:10.3897/BDJ.9.e65742)
Supplement: XML Treatment for Strongylognathus bulgaricus [file BDJ.9.e65742-treatment3.xml]

<!DOCTYPE tp:taxon-treatment
  PUBLIC "-//TaxonX//DTD Taxonomic Treatment Publishing DTD v0 20100105//EN" "tax-treatment-NSO.dtd">
<tp:taxon-treatment xmlns:tp="http://www.plazi.org/taxpub"><tp:treatment-meta><mixed-citation publication-type="journal"><person-group><name><surname>Lapeva-Gjonova</surname><given-names>Albena</given-names></name><name><surname>Radchenko</surname><given-names>Alexander G.</given-names></name></person-group><article-title>Ant genus <italic><tp:taxon-name><tp:taxon-name-part taxon-name-part-type="genus" reg="Strongylognathus">Strongylognathus</tp:taxon-name-part></tp:taxon-name></italic> (<tp:taxon-name><tp:taxon-name-part taxon-name-part-type="order">Hymenoptera</tp:taxon-name-part></tp:taxon-name>, <tp:taxon-name><tp:taxon-name-part taxon-name-part-type="family">Formicidae</tp:taxon-name-part></tp:taxon-name>) in Bulgaria: a preliminary review</article-title><source>Biodivers Data J</source><day>21</day><month>5</month><year>2021</year><volume>9</volume><pub-id pub-id-type="doi">10.3897/BDJ.9.e65742</pub-id></mixed-citation></tp:treatment-meta><tp:nomenclature><tp:taxon-name><object-id xmlns:xlink="http://www.w3.org/1999/xlink" content-type="arpha" xlink:type="simple">7BCCBF71-92BC-5DA7-9192-A6716789F59F</object-id><tp:taxon-name-part taxon-name-part-type="genus">Strongylognathus</tp:taxon-name-part> <tp:taxon-name-part taxon-name-part-type="species">bulgaricus</tp:taxon-name-part></tp:taxon-name><tp:taxon-authority>Pisarski, 1966, stat. rev.</tp:taxon-authority><tp:nomenclature-citation-list><tp:nomenclature-citation><tp:taxon-name><tp:taxon-name-part taxon-name-part-type="genus" reg="Strongylognathus">Strongylognathus</tp:taxon-name-part> <tp:taxon-name-part taxon-name-part-type="species" reg="huberi">huberi</tp:taxon-name-part> <tp:taxon-name-part taxon-name-part-type="infraspecific-rank">subsp.</tp:taxon-name-part> <tp:taxon-name-part taxon-name-part-type="subspecies" reg="rehbinderi">rehbinderi</tp:taxon-name-part> <tp:taxon-name-part taxon-name-part-type="infraspecific-rank">var.</tp:taxon-name-part> <tp:taxon-name-part taxon-name-part-type="variety" reg="bulgarica">bulgarica</tp:taxon-name-part></tp:taxon-name><comment> Viehmeyer, 1922: 211, w, q, m, Bulgaria (unavailable name).</comment></tp:nomenclature-citation><tp:nomenclature-citation><tp:taxon-name><tp:taxon-name-part taxon-name-part-type="genus" reg="Strongylognathus">Strongylognathus</tp:taxon-name-part> <tp:taxon-name-part taxon-name-part-type="species" reg="rehbinderi">rehbinderi</tp:taxon-name-part> <tp:taxon-name-part taxon-name-part-type="infraspecific-rank">subsp.</tp:taxon-name-part> <tp:taxon-name-part taxon-name-part-type="subspecies" reg="bulgaricus">bulgaricus</tp:taxon-name-part></tp:taxon-name><comment>: <xref ref-type="bibr" rid="B6778027">Pisarski 1966</xref>: 515 (first available use of name).</comment></tp:nomenclature-citation><tp:nomenclature-citation><tp:taxon-name><tp:taxon-name-part taxon-name-part-type="genus" reg="Strongylognathus">Strongylognathus</tp:taxon-name-part> <tp:taxon-name-part taxon-name-part-type="species" reg="bulgaricus">bulgaricus</tp:taxon-name-part></tp:taxon-name><comment>: <xref ref-type="bibr" rid="B6777779">Bolton 1976</xref>: 306; <xref ref-type="bibr" rid="B6777753">Atanassov and Dlussky 1992</xref>: 158.</comment></tp:nomenclature-citation><tp:nomenclature-citation><tp:taxon-name><tp:taxon-name-part taxon-name-part-type="genus">Strongylognathus</tp:taxon-name-part> <tp:taxon-name-part taxon-name-part-type="species">bulgaricus</tp:taxon-name-part></tp:taxon-name><comment><italic><tp:taxon-name><tp:taxon-name-part taxon-name-part-type="genus" reg="Strongylognathus">Strongylognathus</tp:taxon-name-part> <tp:taxon-name-part taxon-name-part-type="species" reg="kratochvili">kratochvili</tp:taxon-name-part></tp:taxon-name></italic><xref ref-type="bibr" rid="B6778027">Pisarski 1966</xref><italic><tp:taxon-name><tp:taxon-name-part taxon-name-part-type="genus" reg="Strongylognathus"/><tp:taxon-name-part taxon-name-part-type="species" reg="bulgaricus">bulgaricus</tp:taxon-name-part></tp:taxon-name></italic><italic><tp:taxon-name><tp:taxon-name-part taxon-name-part-type="genus" reg="Strongylognathus"/><tp:taxon-name-part taxon-name-part-type="species" reg="kratochvili">kratochvili</tp:taxon-name-part></tp:taxon-name></italic></comment></tp:nomenclature-citation><tp:nomenclature-citation><tp:taxon-name><tp:taxon-name-part taxon-name-part-type="genus" reg="Strongylognathus">S.</tp:taxon-name-part> <tp:taxon-name-part taxon-name-part-type="species" reg="bulgaricus">bulgaricus</tp:taxon-name-part></tp:taxon-name><comment> is revived from synonymy with <italic><tp:taxon-name><tp:taxon-name-part taxon-name-part-type="genus" reg="Strongylognathus">S.</tp:taxon-name-part> <tp:taxon-name-part taxon-name-part-type="species" reg="kratochvili">kratochvili</tp:taxon-name-part></tp:taxon-name></italic> and synonymised with <italic><tp:taxon-name><tp:taxon-name-part taxon-name-part-type="genus" reg="Strongylognathus">Strongylognathus</tp:taxon-name-part> <tp:taxon-name-part taxon-name-part-type="species" reg="christophi">christophi</tp:taxon-name-part></tp:taxon-name></italic> Emery, 1889: 439, q, Russia: <xref ref-type="bibr" rid="B6778141">Seifert 2018</xref>: 237 (latter not confirmed here).</comment></tp:nomenclature-citation><tp:nomenclature-citation><tp:taxon-name><tp:taxon-name-part taxon-name-part-type="genus" reg="Strongylognathus">Strongylognathus</tp:taxon-name-part> <tp:taxon-name-part taxon-name-part-type="species" reg="huberi">huberi</tp:taxon-name-part> <tp:taxon-name-part taxon-name-part-type="infraspecific-rank">subsp.</tp:taxon-name-part> <tp:taxon-name-part taxon-name-part-type="subspecies" reg="rehbinderi">rehbinderi</tp:taxon-name-part> <tp:taxon-name-part taxon-name-part-type="infraspecific-rank">var.</tp:taxon-name-part> <tp:taxon-name-part taxon-name-part-type="variety" reg="bulgarica">bulgarica</tp:taxon-name-part></tp:taxon-name><comment> Viehmeyer, 1922: 211, w, q, m, Bulgaria (unavailable name).</comment></tp:nomenclature-citation><tp:nomenclature-citation><tp:taxon-name><tp:taxon-name-part taxon-name-part-type="genus" reg="Strongylognathus">Strongylognathus</tp:taxon-name-part> <tp:taxon-name-part taxon-name-part-type="species" reg="rehbinderi">rehbinderi</tp:taxon-name-part> <tp:taxon-name-part taxon-name-part-type="infraspecific-rank">subsp.</tp:taxon-name-part> <tp:taxon-name-part taxon-name-part-type="subspecies" reg="bulgaricus">bulgaricus</tp:taxon-name-part></tp:taxon-name><comment>: <xref ref-type="bibr" rid="B6778027">Pisarski 1966</xref>: 515 (first available use of name).</comment></tp:nomenclature-citation><tp:nomenclature-citation><tp:taxon-name><tp:taxon-name-part taxon-name-part-type="genus" reg="Strongylognathus">Strongylognathus</tp:taxon-name-part> <tp:taxon-name-part taxon-name-part-type="species" reg="bulgaricus">bulgaricus</tp:taxon-name-part></tp:taxon-name><comment>: <xref ref-type="bibr" rid="B6777779">Bolton 1976</xref>: 306; <xref ref-type="bibr" rid="B6777753">Atanassov and Dlussky 1992</xref>: 158.</comment></tp:nomenclature-citation><tp:nomenclature-citation><tp:taxon-name><tp:taxon-name-part taxon-name-part-type="genus" reg="Strongylognathus"/><tp:taxon-name-part taxon-name-part-type="species" reg="kratochvili"/></tp:taxon-name><comment>Senior synonym of <italic><tp:taxon-name><tp:taxon-name-part taxon-name-part-type="genus" reg="Strongylognathus">Strongylognathus</tp:taxon-name-part> <tp:taxon-name-part taxon-name-part-type="species" reg="kratochvili">kratochvili</tp:taxon-name-part></tp:taxon-name></italic> Šilhavý, 1937: 5, w, q, Czech Republic: <xref ref-type="bibr" rid="B6778027">Pisarski 1966</xref>: 515 (<italic><tp:taxon-name><tp:taxon-name-part taxon-name-part-type="genus" reg="Strongylognathus"/><tp:taxon-name-part taxon-name-part-type="species" reg="bulgaricus">bulgaricus</tp:taxon-name-part></tp:taxon-name></italic> given as senior synonym, but <italic><tp:taxon-name><tp:taxon-name-part taxon-name-part-type="genus" reg="Strongylognathus"/><tp:taxon-name-part taxon-name-part-type="species" reg="kratochvili">kratochvili</tp:taxon-name-part></tp:taxon-name></italic> has priority).</comment></tp:nomenclature-citation><tp:nomenclature-citation><tp:taxon-name><tp:taxon-name-part taxon-name-part-type="genus" reg="Strongylognathus">S.</tp:taxon-name-part> <tp:taxon-name-part taxon-name-part-type="species" reg="bulgaricus">bulgaricus</tp:taxon-name-part></tp:taxon-name><comment> is revived from synonymy with <italic><tp:taxon-name><tp:taxon-name-part taxon-name-part-type="genus" reg="Strongylognathus">S.</tp:taxon-name-part> <tp:taxon-name-part taxon-name-part-type="species" reg="kratochvili">kratochvili</tp:taxon-name-part></tp:taxon-name></italic> and synonymised with <tp:taxon-name><tp:taxon-name-part taxon-name-part-type="genus" reg="Strongylognathus">Strongylognathus</tp:taxon-name-part> <tp:taxon-name-part taxon-name-part-type="species" reg="christophi">christophi</tp:taxon-name-part></tp:taxon-name> Emery, 1889: 439, q, Russia: <xref ref-type="bibr" rid="B6778141">Seifert 2018</xref>: 237 (latter not confirmed here).</comment></tp:nomenclature-citation></tp:nomenclature-citation-list></tp:nomenclature><tp:treatment-sec sec-type="materials"><title>Materials</title><list list-type="alpha-lower" list-content="occurrences"><list-item><p><bold>Type status:</bold> <named-content xmlns:xlink="http://www.w3.org/1999/xlink" content-type="dwc:typeStatus" xlink:type="simple">Other material</named-content>. <bold>Occurrence:</bold> recordedBy: <named-content xmlns:xlink="http://www.w3.org/1999/xlink" content-type="dwc:recordedBy" xlink:type="simple">P. Bezdecka</named-content>; individualCount: <named-content xmlns:xlink="http://www.w3.org/1999/xlink" content-type="dwc:individualCount" xlink:type="simple">2</named-content>; sex: <named-content xmlns:xlink="http://www.w3.org/1999/xlink" content-type="dwc:sex" xlink:type="simple">workers</named-content>; <bold>Taxon:</bold> scientificName: <named-content xmlns:xlink="http://www.w3.org/1999/xlink" content-type="dwc:scientificName" xlink:type="simple"><italic><tp:taxon-name><tp:taxon-name-part taxon-name-part-type="genus" reg="Strongylognathus">Strongylognathus</tp:taxon-name-part> <tp:taxon-name-part taxon-name-part-type="species" reg="bulgaricus">bulgaricus</tp:taxon-name-part></tp:taxon-name></italic></named-content>; order: <named-content xmlns:xlink="http://www.w3.org/1999/xlink" content-type="dwc:order" xlink:type="simple"><tp:taxon-name><tp:taxon-name-part taxon-name-part-type="order">Hymenoptera</tp:taxon-name-part></tp:taxon-name></named-content>; family: <named-content xmlns:xlink="http://www.w3.org/1999/xlink" content-type="dwc:family" xlink:type="simple"><tp:taxon-name><tp:taxon-name-part taxon-name-part-type="family">Formicidae</tp:taxon-name-part></tp:taxon-name></named-content>; genus: <named-content xmlns:xlink="http://www.w3.org/1999/xlink" content-type="dwc:genus" xlink:type="simple"><tp:taxon-name><tp:taxon-name-part taxon-name-part-type="genus">Strongylognathus</tp:taxon-name-part></tp:taxon-name></named-content>; taxonRank: <named-content xmlns:xlink="http://www.w3.org/1999/xlink" content-type="dwc:taxonRank" xlink:type="simple">Species</named-content>; <bold>Location:</bold> country: <named-content xmlns:xlink="http://www.w3.org/1999/xlink" content-type="dwc:country" xlink:type="simple">Bulgaria</named-content>; locality: <named-content xmlns:xlink="http://www.w3.org/1999/xlink" content-type="dwc:locality" xlink:type="simple">Kardzhali</named-content>; <bold>Event:</bold> startDayOfYear: <named-content xmlns:xlink="http://www.w3.org/1999/xlink" content-type="dwc:startDayOfYear" xlink:type="simple">24</named-content>; endDayOfYear: <named-content xmlns:xlink="http://www.w3.org/1999/xlink" content-type="dwc:endDayOfYear" xlink:type="simple">26</named-content>; year: <named-content xmlns:xlink="http://www.w3.org/1999/xlink" content-type="dwc:year" xlink:type="simple">1986</named-content>; month: <named-content xmlns:xlink="http://www.w3.org/1999/xlink" content-type="dwc:month" xlink:type="simple">04</named-content>; <bold>Record Level:</bold> collectionCode: <named-content xmlns:xlink="http://www.w3.org/1999/xlink" content-type="dwc:collectionCode" xlink:type="simple">P. Werner</named-content>; basisOfRecord: <named-content xmlns:xlink="http://www.w3.org/1999/xlink" content-type="dwc:basisOfRecord" xlink:type="simple">PreservedSpecimen</named-content></p></list-item><list-item><p><bold>Type status:</bold> <named-content xmlns:xlink="http://www.w3.org/1999/xlink" content-type="dwc:typeStatus" xlink:type="simple">Other material</named-content>. <bold>Occurrence:</bold> recordedBy: <named-content xmlns:xlink="http://www.w3.org/1999/xlink" content-type="dwc:recordedBy" xlink:type="simple">A. Lapeva-Gjonova</named-content>; individualCount: <named-content xmlns:xlink="http://www.w3.org/1999/xlink" content-type="dwc:individualCount" xlink:type="simple">1</named-content>; sex: <named-content xmlns:xlink="http://www.w3.org/1999/xlink" content-type="dwc:sex" xlink:type="simple">worker</named-content>; <bold>Taxon:</bold> scientificName: <named-content xmlns:xlink="http://www.w3.org/1999/xlink" content-type="dwc:scientificName" xlink:type="simple"><italic><tp:taxon-name><tp:taxon-name-part taxon-name-part-type="genus" reg="Strongylognathus">Strongylognathus</tp:taxon-name-part> <tp:taxon-name-part taxon-name-part-type="species" reg="bulgaricus">bulgaricus</tp:taxon-name-part></tp:taxon-name></italic></named-content>; order: <named-content xmlns:xlink="http://www.w3.org/1999/xlink" content-type="dwc:order" xlink:type="simple"><tp:taxon-name><tp:taxon-name-part taxon-name-part-type="order">Hymenoptera</tp:taxon-name-part></tp:taxon-name></named-content>; family: <named-content xmlns:xlink="http://www.w3.org/1999/xlink" content-type="dwc:family" xlink:type="simple"><tp:taxon-name><tp:taxon-name-part taxon-name-part-type="family">Formicidae</tp:taxon-name-part></tp:taxon-name></named-content>; genus: <named-content xmlns:xlink="http://www.w3.org/1999/xlink" content-type="dwc:genus" xlink:type="simple"><tp:taxon-name><tp:taxon-name-part taxon-name-part-type="genus">Strongylognathus</tp:taxon-name-part></tp:taxon-name></named-content>; taxonRank: <named-content xmlns:xlink="http://www.w3.org/1999/xlink" content-type="dwc:taxonRank" xlink:type="simple">Species</named-content>; <bold>Location:</bold> country: <named-content xmlns:xlink="http://www.w3.org/1999/xlink" content-type="dwc:country" xlink:type="simple">Bulgaria</named-content>; stateProvince: <named-content xmlns:xlink="http://www.w3.org/1999/xlink" content-type="dwc:stateProvince" xlink:type="simple">Burgas</named-content>; municipality: <named-content xmlns:xlink="http://www.w3.org/1999/xlink" content-type="dwc:municipality" xlink:type="simple">Tsarevo</named-content>; locality: <named-content xmlns:xlink="http://www.w3.org/1999/xlink" content-type="dwc:locality" xlink:type="simple">Southern Black Sea coast</named-content>; minimumElevationInMeters: <named-content xmlns:xlink="http://www.w3.org/1999/xlink" content-type="dwc:minimumElevationInMeters" xlink:type="simple">5</named-content>; decimalLatitude: <named-content xmlns:xlink="http://www.w3.org/1999/xlink" content-type="dwc:decimalLatitude" xlink:type="simple">42.0233</named-content>; decimalLongitude: <named-content xmlns:xlink="http://www.w3.org/1999/xlink" content-type="dwc:decimalLongitude" xlink:type="simple">28.0083</named-content>; <bold>Event:</bold> eventDate: <named-content xmlns:xlink="http://www.w3.org/1999/xlink" content-type="dwc:eventDate" xlink:type="simple">09-05-2009</named-content>; <bold>Record Level:</bold> collectionCode: <named-content xmlns:xlink="http://www.w3.org/1999/xlink" content-type="dwc:collectionCode" xlink:type="simple">BFUS</named-content>; basisOfRecord: <named-content xmlns:xlink="http://www.w3.org/1999/xlink" content-type="dwc:basisOfRecord" xlink:type="simple">PreservedSpecimen</named-content></p></list-item><list-item><p><bold>Type status:</bold> <named-content xmlns:xlink="http://www.w3.org/1999/xlink" content-type="dwc:typeStatus" xlink:type="simple">Other material</named-content>. <bold>Occurrence:</bold> recordedBy: <named-content xmlns:xlink="http://www.w3.org/1999/xlink" content-type="dwc:recordedBy" xlink:type="simple">A. Lapeva-Gjonova</named-content>; individualCount: <named-content xmlns:xlink="http://www.w3.org/1999/xlink" content-type="dwc:individualCount" xlink:type="simple">19</named-content>; sex: <named-content xmlns:xlink="http://www.w3.org/1999/xlink" content-type="dwc:sex" xlink:type="simple">workers</named-content>; <bold>Taxon:</bold> scientificName: <named-content xmlns:xlink="http://www.w3.org/1999/xlink" content-type="dwc:scientificName" xlink:type="simple"><italic><tp:taxon-name><tp:taxon-name-part taxon-name-part-type="genus" reg="Strongylognathus">Strongylognathus</tp:taxon-name-part> <tp:taxon-name-part taxon-name-part-type="species" reg="bulgaricus">bulgaricus</tp:taxon-name-part></tp:taxon-name></italic></named-content>; order: <named-content xmlns:xlink="http://www.w3.org/1999/xlink" content-type="dwc:order" xlink:type="simple"><tp:taxon-name><tp:taxon-name-part taxon-name-part-type="order">Hymenoptera</tp:taxon-name-part></tp:taxon-name></named-content>; family: <named-content xmlns:xlink="http://www.w3.org/1999/xlink" content-type="dwc:family" xlink:type="simple"><tp:taxon-name><tp:taxon-name-part taxon-name-part-type="family">Formicidae</tp:taxon-name-part></tp:taxon-name></named-content>; genus: <named-content xmlns:xlink="http://www.w3.org/1999/xlink" content-type="dwc:genus" xlink:type="simple"><tp:taxon-name><tp:taxon-name-part taxon-name-part-type="genus">Strongylognathus</tp:taxon-name-part></tp:taxon-name></named-content>; taxonRank: <named-content xmlns:xlink="http://www.w3.org/1999/xlink" content-type="dwc:taxonRank" xlink:type="simple">Species</named-content>; <bold>Location:</bold> country: <named-content xmlns:xlink="http://www.w3.org/1999/xlink" content-type="dwc:country" xlink:type="simple">Bulgaria</named-content>; stateProvince: <named-content xmlns:xlink="http://www.w3.org/1999/xlink" content-type="dwc:stateProvince" xlink:type="simple">Kardzhali</named-content>; municipality: <named-content xmlns:xlink="http://www.w3.org/1999/xlink" content-type="dwc:municipality" xlink:type="simple">Krumovgrad</named-content>; locality: <named-content xmlns:xlink="http://www.w3.org/1999/xlink" content-type="dwc:locality" xlink:type="simple">Eastern Rhodopes, near Dolna Kula vill.</named-content>; minimumElevationInMeters: <named-content xmlns:xlink="http://www.w3.org/1999/xlink" content-type="dwc:minimumElevationInMeters" xlink:type="simple">257</named-content>; locationRemarks: <named-content xmlns:xlink="http://www.w3.org/1999/xlink" content-type="dwc:locationRemarks" xlink:type="simple">xerothermic grassland</named-content>; decimalLatitude: <named-content xmlns:xlink="http://www.w3.org/1999/xlink" content-type="dwc:decimalLatitude" xlink:type="simple">41.5583</named-content>; decimalLongitude: <named-content xmlns:xlink="http://www.w3.org/1999/xlink" content-type="dwc:decimalLongitude" xlink:type="simple">25.6414</named-content>; <bold>Event:</bold> eventDate: <named-content xmlns:xlink="http://www.w3.org/1999/xlink" content-type="dwc:eventDate" xlink:type="simple">19-04-2012</named-content>; <bold>Record Level:</bold> collectionCode: <named-content xmlns:xlink="http://www.w3.org/1999/xlink" content-type="dwc:collectionCode" xlink:type="simple">BFUS</named-content>; basisOfRecord: <named-content xmlns:xlink="http://www.w3.org/1999/xlink" content-type="dwc:basisOfRecord" xlink:type="simple">PreservedSpecimen</named-content></p></list-item></list></tp:treatment-sec><tp:treatment-sec sec-type="Description"><title>Description</title><p>SEM images: Fig. <xref ref-type="fig" rid="F6774658">4</xref></p></tp:treatment-sec><tp:treatment-sec sec-type="Conservation"><title>Conservation</title><p>Vulnerable D2 ver. 2.3 (<xref ref-type="bibr" rid="B6777943">IUCN 2021</xref>)</p></tp:treatment-sec><tp:treatment-sec sec-type="Taxon discussion"><title>Taxon discussion</title><p>The previous records of the species in Bulgaria are from northern Bulgaria – Veliko Tarnovo, Preobrazhenski Monastery (10 km from Veliko Tarnovo), Dryanovo, Veliki Preslav and one (Silistar) is on the southern Black Sea coast (<xref ref-type="bibr" rid="B6778167">Viehmeyer 1922</xref>, <xref ref-type="bibr" rid="B6777753">Atanassov and Dlussky 1992</xref>, <xref ref-type="bibr" rid="B6777991">Lapeva-Gjonova and Kiran 2012</xref>). All northern Bulgarian sites are located in the Predbalkan geographic region, in a hilly and lowland area with an average altitude of 360 m.</p><p><xref ref-type="bibr" rid="B6778167">Viehmeyer (1922)</xref> described <tp:taxon-name><tp:taxon-name-part taxon-name-part-type="genus" reg="Strongylognathus">S.</tp:taxon-name-part> <tp:taxon-name-part taxon-name-part-type="species" reg="huberi">huberi</tp:taxon-name-part> <tp:taxon-name-part taxon-name-part-type="infraspecific-rank">subsp.</tp:taxon-name-part> <tp:taxon-name-part taxon-name-part-type="subspecies" reg="rehbinderi">rehbinderi</tp:taxon-name-part> <tp:taxon-name-part taxon-name-part-type="infraspecific-rank">var.</tp:taxon-name-part> <tp:taxon-name-part taxon-name-part-type="variety" reg="bulgaricus">bulgaricus</tp:taxon-name-part></tp:taxon-name>, based on all three castes from Veliko Tarnovo (northern Bulgaria), but this name is unavailable (quadrinomen). <xref ref-type="bibr" rid="B6778027">Pisarski (1966)</xref> used the first available name for this species, <tp:taxon-name><tp:taxon-name-part taxon-name-part-type="genus" reg="Strongylognathus">S.</tp:taxon-name-part> <tp:taxon-name-part taxon-name-part-type="species" reg="rehbinderi">rehbinderi</tp:taxon-name-part> <tp:taxon-name-part taxon-name-part-type="infraspecific-rank">subsp.</tp:taxon-name-part> <tp:taxon-name-part taxon-name-part-type="subspecies" reg="bulgaricus">bulgaricus</tp:taxon-name-part></tp:taxon-name> and considered it as a senior synonym of <italic><tp:taxon-name><tp:taxon-name-part taxon-name-part-type="genus" reg="Strongylognathus">S.</tp:taxon-name-part> <tp:taxon-name-part taxon-name-part-type="species" reg="kratochvili">kratochvili</tp:taxon-name-part></tp:taxon-name></italic> Šilhavý, 1937, but the latter name has priority. It was later recorded for the country under the name <italic><tp:taxon-name><tp:taxon-name-part taxon-name-part-type="genus" reg="Strongylognathus">S.</tp:taxon-name-part> <tp:taxon-name-part taxon-name-part-type="species" reg="bulgaricus">bulgaricus</tp:taxon-name-part></tp:taxon-name></italic> by <xref ref-type="bibr" rid="B6777753">Atanassov and Dlussky (1992)</xref> and under the name <italic><tp:taxon-name><tp:taxon-name-part taxon-name-part-type="genus" reg="Strongylognathus">S.</tp:taxon-name-part> <tp:taxon-name-part taxon-name-part-type="species" reg="kratochvili">kratochvili</tp:taxon-name-part></tp:taxon-name></italic> by <xref ref-type="bibr" rid="B6777982">Lapeva-Gjonova et al. (2010)</xref>.</p><p>Recently, <xref ref-type="bibr" rid="B6778141">Seifert (2018)</xref> noted, without comments, that <italic><tp:taxon-name><tp:taxon-name-part taxon-name-part-type="genus" reg="Strongylognathus">S.</tp:taxon-name-part> <tp:taxon-name-part taxon-name-part-type="species" reg="bulgaricus">bulgaricus</tp:taxon-name-part></tp:taxon-name></italic> is not a synonym of <italic><tp:taxon-name><tp:taxon-name-part taxon-name-part-type="genus" reg="Strongylognathus">S.</tp:taxon-name-part> <tp:taxon-name-part taxon-name-part-type="species" reg="kratochvili">kratochvili</tp:taxon-name-part></tp:taxon-name></italic>, but is a junior synonym of <italic><tp:taxon-name><tp:taxon-name-part taxon-name-part-type="genus" reg="Strongylognathus">S.</tp:taxon-name-part> <tp:taxon-name-part taxon-name-part-type="species" reg="christophi">christophi</tp:taxon-name-part></tp:taxon-name></italic>. In our opinion, the proposed synonymy seems doubtful: the sculpture on the head dorsum in <italic><tp:taxon-name><tp:taxon-name-part taxon-name-part-type="genus" reg="Strongylognathus">S.</tp:taxon-name-part> <tp:taxon-name-part taxon-name-part-type="species" reg="christophi">christophi</tp:taxon-name-part></tp:taxon-name></italic> is much coarser, the head is relatively shorter (CI = 1.10), the antennal scape is longer (SI &gt; 0.70), the petiolar node with widely rounded dorsum and the propodeal dents are directed mostly backwards at an angle of ca. 45<sup>o</sup>. On the contrary, the sculpture on the head dorsum in <italic><tp:taxon-name><tp:taxon-name-part taxon-name-part-type="genus" reg="Strongylognathus">S.</tp:taxon-name-part> <tp:taxon-name-part taxon-name-part-type="species" reg="bulgaricus">bulgaricus</tp:taxon-name-part></tp:taxon-name></italic> is strongly reduced, its head is relatively longer (CI &gt; 1.16), the antennal scape is shorter (SI &lt; 0.70), the petiolar node with much more narrowly rounded dorsum and the propodeal dents are directed almost upwards (Table 1 and our unpublished data; see also <xref ref-type="bibr" rid="B6777934">Forel 1900</xref>, <xref ref-type="bibr" rid="B6778149">Šilhavý 1937</xref>).</p><p>On the other hand, <italic><tp:taxon-name><tp:taxon-name-part taxon-name-part-type="genus" reg="Strongylognathus">S.</tp:taxon-name-part> <tp:taxon-name-part taxon-name-part-type="species" reg="bulgaricus">bulgaricus</tp:taxon-name-part></tp:taxon-name></italic> and <italic><tp:taxon-name><tp:taxon-name-part taxon-name-part-type="genus" reg="Strongylognathus">S.</tp:taxon-name-part> <tp:taxon-name-part taxon-name-part-type="species" reg="kratochvili">kratochvili</tp:taxon-name-part></tp:taxon-name></italic> are very similar to each other in many subjective features (e.g. sculpture of the head and mesosoma, pilosity, shape of the propodeal dents etc.), but <italic><tp:taxon-name><tp:taxon-name-part taxon-name-part-type="genus" reg="Strongylognathus">S.</tp:taxon-name-part> <tp:taxon-name-part taxon-name-part-type="species" reg="kratochvili">kratochvili</tp:taxon-name-part></tp:taxon-name></italic> differs from <italic><tp:taxon-name><tp:taxon-name-part taxon-name-part-type="genus" reg="Strongylognathus">S.</tp:taxon-name-part> <tp:taxon-name-part taxon-name-part-type="species" reg="bulgaricus">bulgaricus</tp:taxon-name-part></tp:taxon-name></italic> by noticeably larger body size (it is one of the largest <italic><tp:taxon-name><tp:taxon-name-part taxon-name-part-type="genus" reg="Strongylognathus">Strongylognathus</tp:taxon-name-part></tp:taxon-name></italic> species, as Šilhavý has already emphasised). We agree with the proposed separation of these species (see <xref ref-type="bibr" rid="B6778141">Seifert 2018</xref>), but consider <italic><tp:taxon-name><tp:taxon-name-part taxon-name-part-type="genus" reg="Strongylognathus">S.</tp:taxon-name-part> <tp:taxon-name-part taxon-name-part-type="species" reg="bulgaricus">bulgaricus</tp:taxon-name-part></tp:taxon-name></italic> (at least tentatively) a good species.</p></tp:treatment-sec><tp:treatment-sec><!--Section generated to contain objects referenced in tp:taxon-treatment.--><fig id="F6774658" position="float" orientation="portrait"><object-id xmlns:xlink="http://www.w3.org/1999/xlink" content-type="arpha" xlink:type="simple">E59F0F0E-5793-5E64-AA5D-9E5A71A6B065</object-id><object-id xmlns:xlink="http://www.w3.org/1999/xlink" content-type="doi" xlink:type="simple">10.3897/BDJ.9.e65742.figure4</object-id><label>Figure 4.</label><caption><p><italic><tp:taxon-name><tp:taxon-name-part taxon-name-part-type="genus" reg="Strongylognathus">Strongylognathus</tp:taxon-name-part> <tp:taxon-name-part taxon-name-part-type="species" reg="bulgaricus">bulgaricus</tp:taxon-name-part></tp:taxon-name></italic> Pisarski, 1966, workers: a – head, dorsal view; b – body, lateral view.</p></caption><graphic xmlns:xlink="http://www.w3.org/1999/xlink" xlink:href="bdj-09-e65742-g004.png" position="float" id="oo_513962.png" orientation="portrait" xlink:type="simple"><uri content-type="original_file" xlink:type="simple">https://binary.pensoft.net/fig/513962</uri></graphic></fig></tp:treatment-sec><ref-list><ref id="B6778027"><element-citation xmlns:xlink="http://www.w3.org/1999/xlink" publication-type="article" xlink:type="simple"><person-group person-group-type="author"><name name-style="western"><surname>Pisarski</surname><given-names>Bohdan</given-names></name></person-group><year>1966</year><article-title>Études sur les fourmis du genre <italic><tp:taxon-name><tp:taxon-name-part taxon-name-part-type="genus" reg="Strongylognathus">Strongylognathus</tp:taxon-name-part></tp:taxon-name></italic> Mayr (<tp:taxon-name><tp:taxon-name-part taxon-name-part-type="order">Hymenoptera</tp:taxon-name-part></tp:taxon-name>, <tp:taxon-name><tp:taxon-name-part taxon-name-part-type="family">Formicidae</tp:taxon-name-part></tp:taxon-name>)</article-title><source>Annales Zoologici</source><volume>23</volume><issue>22</issue><fpage>509</fpage><lpage>523</lpage></element-citation></ref><ref id="B6777779"><element-citation xmlns:xlink="http://www.w3.org/1999/xlink" publication-type="article" xlink:type="simple"><person-group person-group-type="author"><name name-style="western"><surname>Bolton</surname><given-names>B.</given-names></name></person-group><year>1976</year><article-title>The ant tribe <tp:taxon-name><tp:taxon-name-part taxon-name-part-type="tribe">Tetramoriini</tp:taxon-name-part></tp:taxon-name> (<tp:taxon-name><tp:taxon-name-part taxon-name-part-type="order">Hymenoptera</tp:taxon-name-part></tp:taxon-name>: <tp:taxon-name><tp:taxon-name-part taxon-name-part-type="family">Formicidae</tp:taxon-name-part></tp:taxon-name>). Constituent genera, review of smaller genera and revision of <italic><tp:taxon-name><tp:taxon-name-part taxon-name-part-type="genus" reg="Triglyphothrix">Triglyphothrix</tp:taxon-name-part></tp:taxon-name></italic> Forel</article-title><source>Bulletin of The British Museum (Natural History) Entomology</source><volume>34</volume><fpage>283</fpage><lpage>379</lpage><uri xlink:type="simple">http://biostor.org/reference/113560</uri></element-citation></ref><ref id="B6777753"><element-citation xmlns:xlink="http://www.w3.org/1999/xlink" publication-type="book" xlink:type="simple"><person-group person-group-type="author"><name name-style="western"><surname>Atanassov</surname><given-names>Neno</given-names></name><name name-style="western"><surname>Dlussky</surname><given-names>G. M.</given-names></name></person-group><year>1992</year><source>Fauna Bulgarica. 22. <tp:taxon-name><tp:taxon-name-part taxon-name-part-type="order">Hymenoptera</tp:taxon-name-part></tp:taxon-name>, <tp:taxon-name><tp:taxon-name-part taxon-name-part-type="family">Formicidae</tp:taxon-name-part></tp:taxon-name>.</source><publisher-name>Bulgarian Academy of Sciences</publisher-name><publisher-loc>Sofia</publisher-loc><size units="page">310</size><comment content-type="language">Bulgarian</comment></element-citation></ref><ref id="B6778141"><element-citation xmlns:xlink="http://www.w3.org/1999/xlink" publication-type="book" xlink:type="simple"><person-group person-group-type="author"><name name-style="western"><surname>Seifert</surname><given-names>Bernhard</given-names></name></person-group><year>2018</year><source>The Ants of the Central and North Europe</source><publisher-name>lutra Verlags- und Vertriebsgesellschaft, Tauer</publisher-name><size units="page">408</size></element-citation></ref><ref id="B6777943"><element-citation xmlns:xlink="http://www.w3.org/1999/xlink" publication-type="website" xlink:type="simple"><person-group person-group-type="author"><name name-style="western"><surname>IUCN</surname></name></person-group><article-title>The IUCN Red List of Threatened Species. Version 2020-3</article-title><uri xlink:type="simple">https://www.iucnredlist.org</uri><date-in-citation content-type="access-date">2021-02-15T00:00:00+02:00</date-in-citation></element-citation></ref><ref id="B6778167"><element-citation xmlns:xlink="http://www.w3.org/1999/xlink" publication-type="article" xlink:type="simple"><person-group person-group-type="author"><name name-style="western"><surname>Viehmeyer</surname><given-names>H</given-names></name></person-group><year>1922</year><article-title>Neue Ameisen</article-title><source>Archiv für Naturgeschichte</source><volume>88</volume><issue>7</issue><fpage>203</fpage><lpage>220</lpage><pub-id pub-id-type="doi">10.5281/zenodo.24934</pub-id></element-citation></ref><ref id="B6777991"><element-citation xmlns:xlink="http://www.w3.org/1999/xlink" publication-type="article" xlink:type="simple"><person-group person-group-type="author"><name name-style="western"><surname>Lapeva-Gjonova</surname><given-names>Albena</given-names></name><name name-style="western"><surname>Kiran</surname><given-names>Kadri</given-names></name></person-group><year>2012</year><article-title>Ant fauna (<tp:taxon-name><tp:taxon-name-part taxon-name-part-type="order">Hymenoptera</tp:taxon-name-part></tp:taxon-name>, <tp:taxon-name><tp:taxon-name-part taxon-name-part-type="family">Formicidae</tp:taxon-name-part></tp:taxon-name>) of Strandzha Mountain (Istranca) and adjacent Black Sea coast</article-title><source>North-western Journal of Zoology</source><volume>8</volume><issue>1</issue><fpage>72</fpage><lpage>84</lpage></element-citation></ref><ref id="B6777982"><element-citation xmlns:xlink="http://www.w3.org/1999/xlink" publication-type="article" xlink:type="simple"><person-group person-group-type="author"><name name-style="western"><surname>Lapeva-Gjonova</surname><given-names>Albena</given-names></name><name name-style="western"><surname>Antonova</surname><given-names>Vera</given-names></name><name name-style="western"><surname>Radchenko</surname><given-names>A. G.</given-names></name><name name-style="western"><surname>Atanasova</surname><given-names>M.</given-names></name></person-group><year>2010</year><article-title>Catalogue of the ants (<tp:taxon-name><tp:taxon-name-part taxon-name-part-type="order">Hymenoptera</tp:taxon-name-part></tp:taxon-name>: <tp:taxon-name><tp:taxon-name-part taxon-name-part-type="family">Formicidae</tp:taxon-name-part></tp:taxon-name>) of Bulgaria</article-title><source>ZooKeys</source><volume>62</volume><fpage>1</fpage><lpage>124</lpage><pub-id pub-id-type="doi">10.3897/zookeys.62.430</pub-id></element-citation></ref><ref id="B6777934"><element-citation xmlns:xlink="http://www.w3.org/1999/xlink" publication-type="article" xlink:type="simple"><person-group person-group-type="author"><name name-style="western"><surname>Forel</surname><given-names>Auguste</given-names></name></person-group><year>1900</year><article-title>Fourmis du Japon. Nids en toile. <italic><tp:taxon-name><tp:taxon-name-part taxon-name-part-type="genus" reg="Strongylognathus">Strongylognathus</tp:taxon-name-part> <tp:taxon-name-part taxon-name-part-type="species" reg="huberi">huberi</tp:taxon-name-part></tp:taxon-name></italic> et voisins. Fourmilière triple. <italic><tp:taxon-name><tp:taxon-name-part taxon-name-part-type="genus" reg="Cyphomyrmex">Cyphomyrmex</tp:taxon-name-part> <tp:taxon-name-part taxon-name-part-type="species" reg="wheeleri">wheeleri</tp:taxon-name-part></tp:taxon-name></italic>. Fourmis importées.</article-title><source>Mitteilungen der Schweizerischen Entomologischen Gesellschaft</source><volume>10</volume><fpage>267</fpage><lpage>287</lpage><pub-id pub-id-type="doi">10.5962/bhl.part.2750</pub-id></element-citation></ref><ref id="B6778149"><element-citation xmlns:xlink="http://www.w3.org/1999/xlink" publication-type="article" xlink:type="simple"><person-group person-group-type="author"><name name-style="western"><surname>Šilhavý</surname><given-names>Vladimir</given-names></name></person-group><year>1937</year><article-title><italic><tp:taxon-name><tp:taxon-name-part taxon-name-part-type="genus" reg="Strongylognathus">Strongylognathus</tp:taxon-name-part> <tp:taxon-name-part taxon-name-part-type="species" reg="kratochvili">kratochvili</tp:taxon-name-part></tp:taxon-name></italic> n. sp., nový praeglacialni mravenec z Moravy</article-title><source>Sborník Prírodovedeckého Klubu v Trebíci</source><volume>1</volume><fpage>5</fpage><lpage>12</lpage></element-citation></ref></ref-list></tp:taxon-treatment>
