# Supplementary material for: Ant genus Strongylognathus (Hymenoptera, Formicidae) in Bulgaria: a preliminary review
Source: Biodivers Data J. 2021 May 21;9:e65742. doi: 10.3897/BDJ.9.e65742 (PMC8163718; doi:10.3897/BDJ.9.e65742)
Supplement: XML Treatment for Strongylognathus huberi dalmaticus [file BDJ.9.e65742-treatment5.xml]

<!DOCTYPE tp:taxon-treatment
  PUBLIC "-//TaxonX//DTD Taxonomic Treatment Publishing DTD v0 20100105//EN" "tax-treatment-NSO.dtd">
<tp:taxon-treatment xmlns:tp="http://www.plazi.org/taxpub"><tp:treatment-meta><mixed-citation publication-type="journal"><person-group><name><surname>Lapeva-Gjonova</surname><given-names>Albena</given-names></name><name><surname>Radchenko</surname><given-names>Alexander G.</given-names></name></person-group><article-title>Ant genus <italic><tp:taxon-name><tp:taxon-name-part taxon-name-part-type="genus" reg="Strongylognathus">Strongylognathus</tp:taxon-name-part></tp:taxon-name></italic> (<tp:taxon-name><tp:taxon-name-part taxon-name-part-type="order">Hymenoptera</tp:taxon-name-part></tp:taxon-name>, <tp:taxon-name><tp:taxon-name-part taxon-name-part-type="family">Formicidae</tp:taxon-name-part></tp:taxon-name>) in Bulgaria: a preliminary review</article-title><source>Biodivers Data J</source><day>21</day><month>5</month><year>2021</year><volume>9</volume><pub-id pub-id-type="doi">10.3897/BDJ.9.e65742</pub-id></mixed-citation></tp:treatment-meta><tp:nomenclature><tp:taxon-name><object-id xmlns:xlink="http://www.w3.org/1999/xlink" content-type="arpha" xlink:type="simple">5519CAC3-6BDA-544E-B684-AAA3EDA19B3A</object-id><tp:taxon-name-part taxon-name-part-type="genus">Strongylognathus</tp:taxon-name-part> <tp:taxon-name-part taxon-name-part-type="species">huberi</tp:taxon-name-part> <tp:taxon-name-part taxon-name-part-type="subspecies">dalmaticus</tp:taxon-name-part></tp:taxon-name><tp:taxon-authority>Baroni Urbani, 1969</tp:taxon-authority><tp:nomenclature-citation-list><tp:nomenclature-citation><tp:taxon-name><tp:taxon-name-part taxon-name-part-type="genus" reg="Strongylognathus">Strongylognathus</tp:taxon-name-part> <tp:taxon-name-part taxon-name-part-type="species" reg="dalmaticus">dalmaticus</tp:taxon-name-part></tp:taxon-name><comment> Baroni Urbani, 1969: 154, w, Croatia; <xref ref-type="bibr" rid="B6777701">Agosti and Collingwood 1987</xref>: 278; <xref ref-type="bibr" rid="B6777859">Collingwood 1993</xref>: 195; <xref ref-type="bibr" rid="B6778000">Legakis 2011</xref>: 20; <xref ref-type="bibr" rid="B6777796">Borowiec and Salata 2012</xref>: 536.</comment></tp:nomenclature-citation><tp:nomenclature-citation><tp:taxon-name><tp:taxon-name-part taxon-name-part-type="genus" reg="Strongylognathus">Strongylognathus</tp:taxon-name-part> <tp:taxon-name-part taxon-name-part-type="species" reg="huberi">huberi</tp:taxon-name-part> <tp:taxon-name-part taxon-name-part-type="subspecies" reg="dalmaticus">dalmaticus</tp:taxon-name-part></tp:taxon-name><comment>: <xref ref-type="bibr" rid="B6777805">Borowiec and Salata 2013</xref>: 365; <xref ref-type="bibr" rid="B6957177">Salata and Borowiec 2018</xref>: 63; <xref ref-type="bibr" rid="B6778088">Salata et al. 2020</xref>: 15, 63.</comment></tp:nomenclature-citation><tp:nomenclature-citation><tp:taxon-name><tp:taxon-name-part taxon-name-part-type="genus" reg="Strongylognathus">Strongylognathus</tp:taxon-name-part> <tp:taxon-name-part taxon-name-part-type="species" reg="dalmaticus">dalmaticus</tp:taxon-name-part></tp:taxon-name><comment> Baroni Urbani, 1969: 154, w, Croatia; <xref ref-type="bibr" rid="B6777701">Agosti and Collingwood 1987</xref>: 278; <xref ref-type="bibr" rid="B6777859">Collingwood 1993</xref>: 195; <xref ref-type="bibr" rid="B6778000">Legakis 2011</xref>: 20; <xref ref-type="bibr" rid="B6777796">Borowiec and Salata 2012</xref>: 536.</comment></tp:nomenclature-citation><tp:nomenclature-citation><tp:taxon-name><tp:taxon-name-part taxon-name-part-type="genus" reg="Strongylognathus">Strongylognathus</tp:taxon-name-part> <tp:taxon-name-part taxon-name-part-type="species" reg="huberi">huberi</tp:taxon-name-part> <tp:taxon-name-part taxon-name-part-type="subspecies" reg="dalmaticus">dalmaticus</tp:taxon-name-part></tp:taxon-name><comment>: <xref ref-type="bibr" rid="B6777805">Borowiec and Salata 2013</xref>: 365; <xref ref-type="bibr" rid="B6957177">Salata and Borowiec 2018</xref>: 63; <xref ref-type="bibr" rid="B6778088">Salata et al. 2020</xref>: 15, 63.</comment></tp:nomenclature-citation></tp:nomenclature-citation-list></tp:nomenclature><tp:treatment-sec sec-type="Description"><title>Description</title><p>SEM images: Fig. <xref ref-type="fig" rid="F6774670">5</xref></p></tp:treatment-sec><tp:treatment-sec sec-type="Conservation"><title>Conservation</title><p>Vulnerable D2 ver. 2.3 (<xref ref-type="bibr" rid="B6777943">IUCN 2021</xref>)</p></tp:treatment-sec><tp:treatment-sec sec-type="Taxon discussion"><title>Taxon discussion</title><p><italic><tp:taxon-name><tp:taxon-name-part taxon-name-part-type="genus" reg="Strongylognathus">Strongylognathus</tp:taxon-name-part> <tp:taxon-name-part taxon-name-part-type="species" reg="dalmaticus">dalmaticus</tp:taxon-name-part></tp:taxon-name></italic> was described by <xref ref-type="bibr" rid="B6777761">Baroni Urbani (1969)</xref> from Biševo Island (the Dalmatian Archipelago, Croatia) and later was also recorded from Greece (<xref ref-type="bibr" rid="B6777859">Collingwood 1993</xref>, <xref ref-type="bibr" rid="B6778000">Legakis 2011</xref>, <xref ref-type="bibr" rid="B6777796">Borowiec and Salata 2012</xref>, <xref ref-type="bibr" rid="B6777805">Borowiec and Salata 2013</xref>, <xref ref-type="bibr" rid="B6777823">Borowiec and Salata 2017</xref>), Crete (<xref ref-type="bibr" rid="B6777805">Borowiec and Salata 2013</xref>, <xref ref-type="bibr" rid="B6778088">Salata et al. 2020</xref>) and Bosnia and Herzegovina (<xref ref-type="bibr" rid="B6778158">Vesnic 2013</xref>). Till recently, it has been considered as a good species, but <xref ref-type="bibr" rid="B6777805">Borowiec and Salata (2013)</xref> and <xref ref-type="bibr" rid="B6778088">Salata et al. (2020)</xref> proposed to consider <italic><tp:taxon-name><tp:taxon-name-part taxon-name-part-type="genus" reg="Strongylognathus">S.</tp:taxon-name-part> <tp:taxon-name-part taxon-name-part-type="species" reg="dalmaticus">dalmaticus</tp:taxon-name-part></tp:taxon-name></italic> as a subspecies of <italic><tp:taxon-name><tp:taxon-name-part taxon-name-part-type="genus" reg="Strongylognathus">S.</tp:taxon-name-part> <tp:taxon-name-part taxon-name-part-type="species" reg="huberi">huberi</tp:taxon-name-part></tp:taxon-name></italic> Forel, 1874.</p><p>It is no coincidence that this species is found in the Eastern Rhodopes, where the influence of the warmer Mediterranean climate is stronger and xerothermic plant communities are present. The collecting site near the village of Meden Buk is located in the valley of the Byala Reka River near the Greek border and it is one of the southernmost points of Bulgaria.</p></tp:treatment-sec><tp:treatment-sec><!--Section generated to contain objects referenced in tp:taxon-treatment.--><fig id="F6774670" position="float" orientation="portrait"><object-id xmlns:xlink="http://www.w3.org/1999/xlink" content-type="arpha" xlink:type="simple">53395DE0-C622-5251-9C26-EA9C788449AB</object-id><object-id xmlns:xlink="http://www.w3.org/1999/xlink" content-type="doi" xlink:type="simple">10.3897/BDJ.9.e65742.figure5</object-id><label>Figure 5.</label><caption><p><italic><tp:taxon-name><tp:taxon-name-part taxon-name-part-type="genus" reg="Strongylognathus">Strongylognathus</tp:taxon-name-part> <tp:taxon-name-part taxon-name-part-type="species" reg="huberi">huberi</tp:taxon-name-part> <tp:taxon-name-part taxon-name-part-type="subspecies" reg="dalmaticus">dalmaticus</tp:taxon-name-part></tp:taxon-name></italic> Baroni Urbani, 1969, workers: a – head, dorsal view; b – mesosoma lateral view.</p></caption><graphic xmlns:xlink="http://www.w3.org/1999/xlink" xlink:href="bdj-09-e65742-g005.png" position="float" id="oo_513963.png" orientation="portrait" xlink:type="simple"><uri content-type="original_file" xlink:type="simple">https://binary.pensoft.net/fig/513963</uri></graphic></fig></tp:treatment-sec><ref-list><ref id="B6777701"><element-citation xmlns:xlink="http://www.w3.org/1999/xlink" publication-type="article" xlink:type="simple"><person-group person-group-type="author"><name name-style="western"><surname>Agosti</surname><given-names>Donat</given-names></name><name name-style="western"><surname>Collingwood</surname><given-names>Cedric A.</given-names></name></person-group><year>1987</year><article-title>A provisional list of the Balkan ants (Hym. <tp:taxon-name><tp:taxon-name-part taxon-name-part-type="family">Formicidae</tp:taxon-name-part></tp:taxon-name>) with a key to the worker caste. II. Key to the worker caste, including the European species without the Iberian.</article-title><source>Mitteilungen der Schweizerischen Entomologischen Gesellschaft</source><volume>60</volume><fpage>261</fpage><lpage>293</lpage></element-citation></ref><ref id="B6777859"><element-citation xmlns:xlink="http://www.w3.org/1999/xlink" publication-type="article" xlink:type="simple"><person-group person-group-type="author"><name name-style="western"><surname>Collingwood</surname><given-names>C. A.</given-names></name></person-group><year>1993</year><article-title>A comparative study of the ant fauna of five Greek islands</article-title><source>Biologia Gallo-hellenica</source><volume>20</volume><issue>1</issue><fpage>191</fpage><lpage>197</lpage></element-citation></ref><ref id="B6778000"><element-citation xmlns:xlink="http://www.w3.org/1999/xlink" publication-type="article" xlink:type="simple"><person-group person-group-type="author"><name name-style="western"><surname>Legakis</surname><given-names>Anastasios</given-names></name></person-group><year>2011</year><article-title>Annotated list of the ants (<tp:taxon-name><tp:taxon-name-part taxon-name-part-type="order">Hymenoptera</tp:taxon-name-part></tp:taxon-name>, <tp:taxon-name><tp:taxon-name-part taxon-name-part-type="family">Formicidae</tp:taxon-name-part></tp:taxon-name>) of Greece</article-title><source>Hellenic Zoological Archives</source><volume>7</volume><fpage>1</fpage><lpage>55</lpage></element-citation></ref><ref id="B6777796"><element-citation xmlns:xlink="http://www.w3.org/1999/xlink" publication-type="article" xlink:type="simple"><person-group person-group-type="author"><name name-style="western"><surname>Borowiec</surname><given-names>Lech</given-names></name><name name-style="western"><surname>Salata</surname><given-names>Salata</given-names></name></person-group><year>2012</year><article-title>Ants of Greece – checklist, comments and new faunistic data (<tp:taxon-name><tp:taxon-name-part taxon-name-part-type="order">Hymenoptera</tp:taxon-name-part></tp:taxon-name>: <tp:taxon-name><tp:taxon-name-part taxon-name-part-type="family">Formicidae</tp:taxon-name-part></tp:taxon-name>)</article-title><source>Genus</source><volume>23</volume><issue>4</issue><fpage>461</fpage><lpage>563</lpage></element-citation></ref><ref id="B6777805"><element-citation xmlns:xlink="http://www.w3.org/1999/xlink" publication-type="article" xlink:type="simple"><person-group person-group-type="author"><name name-style="western"><surname>Borowiec</surname><given-names>Lech</given-names></name><name name-style="western"><surname>Salata</surname><given-names>Sebastian</given-names></name></person-group><year>2013</year><article-title>Ants of Greece – additions and corrections (<tp:taxon-name><tp:taxon-name-part taxon-name-part-type="order">Hymenoptera</tp:taxon-name-part></tp:taxon-name> : <tp:taxon-name><tp:taxon-name-part taxon-name-part-type="family">Formicidae</tp:taxon-name-part></tp:taxon-name>)</article-title><source>Genus</source><volume>24</volume><issue>3-4</issue><fpage>335</fpage><lpage>401</lpage></element-citation></ref><ref id="B6957177"><element-citation xmlns:xlink="http://www.w3.org/1999/xlink" publication-type="article" xlink:type="simple"><person-group person-group-type="author"><name name-style="western"><surname>Salata</surname><given-names>S.</given-names></name><name name-style="western"><surname>Borowiec</surname><given-names>L.</given-names></name></person-group><year>2018</year><article-title>Taxonomic and faunistic notes on Greek ants (<tp:taxon-name><tp:taxon-name-part taxon-name-part-type="order">Hymenoptera</tp:taxon-name-part></tp:taxon-name>: <tp:taxon-name><tp:taxon-name-part taxon-name-part-type="family">Formicidae</tp:taxon-name-part></tp:taxon-name>)</article-title><source>Annals of the Upper Silesian Museum in Bytom Entomology</source><volume>27</volume><fpage>1</fpage><lpage>51</lpage><pub-id pub-id-type="doi">10.5281/zenodo.2199191</pub-id></element-citation></ref><ref id="B6778088"><element-citation xmlns:xlink="http://www.w3.org/1999/xlink" publication-type="book" xlink:type="simple"><person-group person-group-type="author"><name name-style="western"><surname>Salata</surname><given-names>Sebastian</given-names></name><name name-style="western"><surname>Borowiec</surname><given-names>Lech</given-names></name><name name-style="western"><surname>Trichas</surname><given-names>Apostolos</given-names></name></person-group><year>2020</year><source>Review of ants (<tp:taxon-name><tp:taxon-name-part taxon-name-part-type="order">Hymenoptera</tp:taxon-name-part></tp:taxon-name>: <tp:taxon-name><tp:taxon-name-part taxon-name-part-type="family">Formicidae</tp:taxon-name-part></tp:taxon-name>) of Crete, with keys to species determination and zoogeographical remarks <tp:taxon-name><tp:taxon-name-part taxon-name-part-type="family">Formicidae</tp:taxon-name-part></tp:taxon-name></source><publisher-name>Monographs of the Upper Silesian Museum, No 12</publisher-name><size units="page">5-296</size><pub-id pub-id-type="doi">10.5281/zenodo.3738001</pub-id></element-citation></ref><ref id="B6777943"><element-citation xmlns:xlink="http://www.w3.org/1999/xlink" publication-type="website" xlink:type="simple"><person-group person-group-type="author"><name name-style="western"><surname>IUCN</surname></name></person-group><article-title>The IUCN Red List of Threatened Species. Version 2020-3</article-title><uri xlink:type="simple">https://www.iucnredlist.org</uri><date-in-citation content-type="access-date">2021-02-15T00:00:00+02:00</date-in-citation></element-citation></ref><ref id="B6777761"><element-citation xmlns:xlink="http://www.w3.org/1999/xlink" publication-type="article" xlink:type="simple"><person-group person-group-type="author"><name name-style="western"><surname>Baroni Urbani</surname><given-names>Cesare</given-names></name></person-group><year>1969</year><article-title>Gli <italic><tp:taxon-name><tp:taxon-name-part taxon-name-part-type="genus" reg="Strongylognathus">Strongylognathus</tp:taxon-name-part></tp:taxon-name></italic> del gruppo <italic><tp:taxon-name><tp:taxon-name-part taxon-name-part-type="genus" reg="Strongylognathus"/><tp:taxon-name-part taxon-name-part-type="species" reg="huberi">huberi</tp:taxon-name-part></tp:taxon-name></italic> nell'Europa occidentale: saggio di una revisione basata sulla casta operaria</article-title><source>Bolletino della Società Entomologica Italiana</source><volume>99-101</volume><issue>7-8</issue><fpage>132</fpage><lpage>168</lpage></element-citation></ref><ref id="B6777823"><element-citation xmlns:xlink="http://www.w3.org/1999/xlink" publication-type="article" xlink:type="simple"><person-group person-group-type="author"><name name-style="western"><surname>Borowiec</surname><given-names>Lech</given-names></name><name name-style="western"><surname>Salata</surname><given-names>Sebastian</given-names></name></person-group><year>2017</year><article-title>Ants of the Peloponnese, Greece (<tp:taxon-name><tp:taxon-name-part taxon-name-part-type="order">Hymenoptera</tp:taxon-name-part></tp:taxon-name>: <tp:taxon-name><tp:taxon-name-part taxon-name-part-type="family">Formicidae</tp:taxon-name-part></tp:taxon-name>)</article-title><source>Polish Journal of Entomology</source><volume>86</volume><fpage>193</fpage><lpage>236</lpage><pub-id pub-id-type="doi">10.1515/pjen-2017-0013</pub-id></element-citation></ref><ref id="B6778158"><element-citation xmlns:xlink="http://www.w3.org/1999/xlink" publication-type="article" xlink:type="simple"><person-group person-group-type="author"><name name-style="western"><surname>Vesnic</surname><given-names>Adi</given-names></name></person-group><year>2013</year><article-title>The first record of the ant genus <italic><tp:taxon-name><tp:taxon-name-part taxon-name-part-type="genus" reg="Strongylognathus">Strongylognathus</tp:taxon-name-part></tp:taxon-name></italic> (<tp:taxon-name><tp:taxon-name-part taxon-name-part-type="class">Insecta</tp:taxon-name-part></tp:taxon-name>: <tp:taxon-name><tp:taxon-name-part taxon-name-part-type="order">Hymenoptera</tp:taxon-name-part></tp:taxon-name>: <tp:taxon-name><tp:taxon-name-part taxon-name-part-type="family">Formicidae</tp:taxon-name-part></tp:taxon-name>) in Bosnia and Herzegovina with notes on the distribution of the genus in the western part of the Balkan Peninsula</article-title><source>Acta Entomologica Serbica</source><volume>18</volume><issue>1/2</issue><fpage>187</fpage><lpage>193</lpage></element-citation></ref></ref-list></tp:taxon-treatment>
