# Supplementary material for: Ant genus Strongylognathus (Hymenoptera, Formicidae) in Bulgaria: a preliminary review
Source: Biodivers Data J. 2021 May 21;9:e65742. doi: 10.3897/BDJ.9.e65742 (PMC8163718; doi:10.3897/BDJ.9.e65742)
Supplement: XML Treatment for Strongylognathus italicus [file BDJ.9.e65742-treatment6.xml]

<!DOCTYPE tp:taxon-treatment
  PUBLIC "-//TaxonX//DTD Taxonomic Treatment Publishing DTD v0 20100105//EN" "tax-treatment-NSO.dtd">
<tp:taxon-treatment xmlns:tp="http://www.plazi.org/taxpub"><tp:treatment-meta><mixed-citation publication-type="journal"><person-group><name><surname>Lapeva-Gjonova</surname><given-names>Albena</given-names></name><name><surname>Radchenko</surname><given-names>Alexander G.</given-names></name></person-group><article-title>Ant genus <italic><tp:taxon-name><tp:taxon-name-part taxon-name-part-type="genus" reg="Strongylognathus">Strongylognathus</tp:taxon-name-part></tp:taxon-name></italic> (<tp:taxon-name><tp:taxon-name-part taxon-name-part-type="order">Hymenoptera</tp:taxon-name-part></tp:taxon-name>, <tp:taxon-name><tp:taxon-name-part taxon-name-part-type="family">Formicidae</tp:taxon-name-part></tp:taxon-name>) in Bulgaria: a preliminary review</article-title><source>Biodivers Data J</source><day>21</day><month>5</month><year>2021</year><volume>9</volume><pub-id pub-id-type="doi">10.3897/BDJ.9.e65742</pub-id></mixed-citation></tp:treatment-meta><tp:nomenclature><tp:taxon-name><object-id xmlns:xlink="http://www.w3.org/1999/xlink" content-type="arpha" xlink:type="simple">FCD4907B-D30F-583D-BE3C-16194D537DEF</object-id><tp:taxon-name-part taxon-name-part-type="genus">Strongylognathus</tp:taxon-name-part> <tp:taxon-name-part taxon-name-part-type="species">italicus</tp:taxon-name-part></tp:taxon-name><tp:taxon-authority>Finzi, 1924</tp:taxon-authority><tp:nomenclature-citation-list><tp:nomenclature-citation><tp:taxon-name><tp:taxon-name-part taxon-name-part-type="genus" reg="Strongylognathus">Strongylognathus</tp:taxon-name-part> <tp:taxon-name-part taxon-name-part-type="species" reg="huberi">huberi</tp:taxon-name-part> <tp:taxon-name-part taxon-name-part-type="infraspecific-rank">subsp.</tp:taxon-name-part> <tp:taxon-name-part taxon-name-part-type="subspecies" reg="italica">italica</tp:taxon-name-part></tp:taxon-name><comment> Finzi, 1924a: 14, q, Italy (Ils. Elba); <xref ref-type="bibr" rid="B6777770">Baroni Urbani 1971</xref>: 149.</comment></tp:nomenclature-citation><tp:nomenclature-citation><tp:taxon-name><tp:taxon-name-part taxon-name-part-type="genus" reg="Strongylognathus">Strongylognathus</tp:taxon-name-part> <tp:taxon-name-part taxon-name-part-type="species" reg="italicus">italicus</tp:taxon-name-part></tp:taxon-name><comment>: <xref ref-type="bibr" rid="B6777779">Bolton 1976</xref>: 308; <xref ref-type="bibr" rid="B6778096">Sanetra et al. 1999</xref>: 348; <xref ref-type="bibr" rid="B6777814">Borowiec 2014</xref>: 164.</comment></tp:nomenclature-citation><tp:nomenclature-citation><tp:taxon-name><tp:taxon-name-part taxon-name-part-type="genus">Strongylognathus</tp:taxon-name-part> <tp:taxon-name-part taxon-name-part-type="species">italicus</tp:taxon-name-part></tp:taxon-name><comment><italic><tp:taxon-name><tp:taxon-name-part taxon-name-part-type="genus" reg="Strongylognathus">Strongylognathus</tp:taxon-name-part> <tp:taxon-name-part taxon-name-part-type="species" reg="alboini">alboini</tp:taxon-name-part></tp:taxon-name></italic><xref ref-type="bibr" rid="B6777925">Finzi 1924b</xref><xref ref-type="bibr" rid="B6778141">Seifert 2018</xref></comment></tp:nomenclature-citation><tp:nomenclature-citation><tp:taxon-name><tp:taxon-name-part taxon-name-part-type="genus" reg="Strongylognathus">Strongylognathus</tp:taxon-name-part> <tp:taxon-name-part taxon-name-part-type="species" reg="huberi">huberi</tp:taxon-name-part> <tp:taxon-name-part taxon-name-part-type="infraspecific-rank">subsp.</tp:taxon-name-part> <tp:taxon-name-part taxon-name-part-type="subspecies" reg="italica">italica</tp:taxon-name-part></tp:taxon-name><comment> Finzi, 1924a: 14, q, Italy (Ils. Elba); <xref ref-type="bibr" rid="B6777770">Baroni Urbani 1971</xref>: 149.</comment></tp:nomenclature-citation><tp:nomenclature-citation><tp:taxon-name><tp:taxon-name-part taxon-name-part-type="genus" reg="Strongylognathus">Strongylognathus</tp:taxon-name-part> <tp:taxon-name-part taxon-name-part-type="species" reg="italicus">italicus</tp:taxon-name-part></tp:taxon-name><comment>: <xref ref-type="bibr" rid="B6777779">Bolton 1976</xref>: 308; <xref ref-type="bibr" rid="B6778096">Sanetra et al. 1999</xref>: 348; <xref ref-type="bibr" rid="B6777814">Borowiec 2014</xref>: 164.</comment></tp:nomenclature-citation><tp:nomenclature-citation><tp:taxon-name><tp:taxon-name-part taxon-name-part-type="genus" reg="Strongylognathus"/><tp:taxon-name-part taxon-name-part-type="species" reg="alboini"/></tp:taxon-name><comment>As senior synonym of <italic><tp:taxon-name><tp:taxon-name-part taxon-name-part-type="genus" reg="Strongylognathus">Strongylognathus</tp:taxon-name-part> <tp:taxon-name-part taxon-name-part-type="species" reg="alboini">alboini</tp:taxon-name-part></tp:taxon-name></italic><xref ref-type="bibr" rid="B6777925">Finzi 1924b</xref>: 121, w, Slovenia: <xref ref-type="bibr" rid="B6778141">Seifert 2018</xref>: 239.</comment></tp:nomenclature-citation></tp:nomenclature-citation-list></tp:nomenclature><tp:treatment-sec sec-type="materials"><title>Materials</title><list list-type="alpha-lower" list-content="occurrences"><list-item><p><bold>Type status:</bold> <named-content xmlns:xlink="http://www.w3.org/1999/xlink" content-type="dwc:typeStatus" xlink:type="simple">Other material</named-content>. <bold>Occurrence:</bold> recordedBy: <named-content xmlns:xlink="http://www.w3.org/1999/xlink" content-type="dwc:recordedBy" xlink:type="simple">A. Lapeva-Gjonova</named-content>; individualCount: <named-content xmlns:xlink="http://www.w3.org/1999/xlink" content-type="dwc:individualCount" xlink:type="simple">25</named-content>; sex: <named-content xmlns:xlink="http://www.w3.org/1999/xlink" content-type="dwc:sex" xlink:type="simple">workers</named-content>; <bold>Taxon:</bold> scientificName: <named-content xmlns:xlink="http://www.w3.org/1999/xlink" content-type="dwc:scientificName" xlink:type="simple"><italic><tp:taxon-name><tp:taxon-name-part taxon-name-part-type="genus" reg="Strongylognathus">Strongylognathus</tp:taxon-name-part> <tp:taxon-name-part taxon-name-part-type="species" reg="italicus">italicus</tp:taxon-name-part></tp:taxon-name></italic></named-content>; order: <named-content xmlns:xlink="http://www.w3.org/1999/xlink" content-type="dwc:order" xlink:type="simple"><tp:taxon-name><tp:taxon-name-part taxon-name-part-type="order">Hymenoptera</tp:taxon-name-part></tp:taxon-name></named-content>; family: <named-content xmlns:xlink="http://www.w3.org/1999/xlink" content-type="dwc:family" xlink:type="simple"><tp:taxon-name><tp:taxon-name-part taxon-name-part-type="family">Formicidae</tp:taxon-name-part></tp:taxon-name></named-content>; genus: <named-content xmlns:xlink="http://www.w3.org/1999/xlink" content-type="dwc:genus" xlink:type="simple"><tp:taxon-name><tp:taxon-name-part taxon-name-part-type="genus">Strongylognathus</tp:taxon-name-part></tp:taxon-name></named-content>; taxonRank: <named-content xmlns:xlink="http://www.w3.org/1999/xlink" content-type="dwc:taxonRank" xlink:type="simple">Species</named-content>; <bold>Location:</bold> country: <named-content xmlns:xlink="http://www.w3.org/1999/xlink" content-type="dwc:country" xlink:type="simple">Bulgaria</named-content>; stateProvince: <named-content xmlns:xlink="http://www.w3.org/1999/xlink" content-type="dwc:stateProvince" xlink:type="simple">Haskovo</named-content>; municipality: <named-content xmlns:xlink="http://www.w3.org/1999/xlink" content-type="dwc:municipality" xlink:type="simple">Ivaylovgrad</named-content>; locality: <named-content xmlns:xlink="http://www.w3.org/1999/xlink" content-type="dwc:locality" xlink:type="simple">Eastern Rhodopes, near Chernichino vill.</named-content>; minimumElevationInMeters: <named-content xmlns:xlink="http://www.w3.org/1999/xlink" content-type="dwc:minimumElevationInMeters" xlink:type="simple">657</named-content>; locationRemarks: <named-content xmlns:xlink="http://www.w3.org/1999/xlink" content-type="dwc:locationRemarks" xlink:type="simple">xerothermic grassland, in a nest of <italic><tp:taxon-name><tp:taxon-name-part taxon-name-part-type="genus" reg="Tetramorium">Tetramorium</tp:taxon-name-part> <tp:taxon-name-part taxon-name-part-type="species" reg="chefketi">chefketi</tp:taxon-name-part></tp:taxon-name></italic> Forel, 1911</named-content>; decimalLatitude: <named-content xmlns:xlink="http://www.w3.org/1999/xlink" content-type="dwc:decimalLatitude" xlink:type="simple">41.5897</named-content>; decimalLongitude: <named-content xmlns:xlink="http://www.w3.org/1999/xlink" content-type="dwc:decimalLongitude" xlink:type="simple">25.8488</named-content>; <bold>Event:</bold> eventDate: <named-content xmlns:xlink="http://www.w3.org/1999/xlink" content-type="dwc:eventDate" xlink:type="simple">07-04-2013</named-content>; <bold>Record Level:</bold> collectionCode: <named-content xmlns:xlink="http://www.w3.org/1999/xlink" content-type="dwc:collectionCode" xlink:type="simple">BFUS</named-content>; basisOfRecord: <named-content xmlns:xlink="http://www.w3.org/1999/xlink" content-type="dwc:basisOfRecord" xlink:type="simple">PreservedSpecimen</named-content></p></list-item></list></tp:treatment-sec><tp:treatment-sec sec-type="Description"><title>Description</title><p>SEM images: Fig. <xref ref-type="fig" rid="F6774675">6</xref></p></tp:treatment-sec><tp:treatment-sec sec-type="Conservation"><title>Conservation</title><p>Vulnerable D2 ver. 2.3 (<xref ref-type="bibr" rid="B6777943">IUCN 2021</xref>)</p></tp:treatment-sec><tp:treatment-sec sec-type="Taxon discussion"><title>Taxon discussion</title><p><xref ref-type="bibr" rid="B6777916">Finzi (1924a)</xref> described <italic><tp:taxon-name><tp:taxon-name-part taxon-name-part-type="genus" reg="Strongylognathus">S.</tp:taxon-name-part> <tp:taxon-name-part taxon-name-part-type="species" reg="italicus">italicus</tp:taxon-name-part></tp:taxon-name></italic>, based on a single queen from the Island of Elba and then <xref ref-type="bibr" rid="B6778096">Sanetra et al. (1999)</xref> recorded it from the same Island and from Italian mainland (Florence Province), but unfortunately, they did not indicate whether workers of this species were found.</p><p>In the same year, <xref ref-type="bibr" rid="B6777925">Finzi (1924b)</xref> described <italic><tp:taxon-name><tp:taxon-name-part taxon-name-part-type="genus" reg="Strongylognathus">S.</tp:taxon-name-part> <tp:taxon-name-part taxon-name-part-type="species" reg="alboini">alboini</tp:taxon-name-part></tp:taxon-name></italic>, based on workers from Mt. Nanos (now Slovenia) and later, <xref ref-type="bibr" rid="B6777761">Baroni Urbani (1969)</xref> re-described its workers and described queens and males, based on the material collected by Kutter in southern Switzerland (Roveredo, Canton Cicino). Recently, <xref ref-type="bibr" rid="B6778141">Seifert (2018)</xref> compared morphometrically and subjectively the holotype queen of <italic><tp:taxon-name><tp:taxon-name-part taxon-name-part-type="genus" reg="Strongylognathus">S.</tp:taxon-name-part> <tp:taxon-name-part taxon-name-part-type="species" reg="italicus">italicus</tp:taxon-name-part></tp:taxon-name></italic> with the queens of <italic><tp:taxon-name><tp:taxon-name-part taxon-name-part-type="genus" reg="Strongylognathus">S.</tp:taxon-name-part> <tp:taxon-name-part taxon-name-part-type="species" reg="alboinii">alboinii</tp:taxon-name-part></tp:taxon-name></italic> from Roveredo and concluded that they belong to the same species; in addition, workers of <italic><tp:taxon-name><tp:taxon-name-part taxon-name-part-type="genus" reg="Strongylognathus">S.</tp:taxon-name-part> <tp:taxon-name-part taxon-name-part-type="species" reg="italicus">italicus</tp:taxon-name-part></tp:taxon-name></italic> from Roveredo are identical to syntype workers of <italic><tp:taxon-name><tp:taxon-name-part taxon-name-part-type="genus" reg="Strongylognathus">S.</tp:taxon-name-part> <tp:taxon-name-part taxon-name-part-type="species" reg="alboini">alboini</tp:taxon-name-part></tp:taxon-name></italic> from Mt. Nanos. Consequently, he considered <italic><tp:taxon-name><tp:taxon-name-part taxon-name-part-type="genus" reg="Strongylognathus">S.</tp:taxon-name-part> <tp:taxon-name-part taxon-name-part-type="species" reg="alboinii">alboinii</tp:taxon-name-part></tp:taxon-name></italic> as junior synonym of <italic><tp:taxon-name><tp:taxon-name-part taxon-name-part-type="genus" reg="Strongylognathus">S.</tp:taxon-name-part> <tp:taxon-name-part taxon-name-part-type="species" reg="italicus">italicus</tp:taxon-name-part></tp:taxon-name></italic>.</p><p><italic><tp:taxon-name><tp:taxon-name-part taxon-name-part-type="genus" reg="Strongylognathus">Strongylognathus</tp:taxon-name-part> <tp:taxon-name-part taxon-name-part-type="species" reg="italicus">italicus</tp:taxon-name-part></tp:taxon-name></italic> differs from other Bulgarian species of the <italic><tp:taxon-name><tp:taxon-name-part taxon-name-part-type="genus" reg="Strongylognathus"/><tp:taxon-name-part taxon-name-part-type="species" reg="huberi">huberi</tp:taxon-name-part></tp:taxon-name></italic>-group by the coarser sculpture on the head dorsum and somewhat longer antennal scape. In Bulgaria, it was found only once on a southern slope of xerothermic grassland situated in an oak forest (Fig. <xref ref-type="fig" rid="F6774642">1</xref>c) at an altitude of ca. 650 m in a nest of <italic><tp:taxon-name><tp:taxon-name-part taxon-name-part-type="genus" reg="Tetramorium">Tetramorium</tp:taxon-name-part> <tp:taxon-name-part taxon-name-part-type="species" reg="chefketi">chefketi</tp:taxon-name-part></tp:taxon-name></italic>. It is interesting to note that, in the same site, we found <italic><tp:taxon-name><tp:taxon-name-part taxon-name-part-type="genus" reg="Strongylognathus">S.</tp:taxon-name-part> <tp:taxon-name-part taxon-name-part-type="species" reg="karawajewi">karawajewi</tp:taxon-name-part></tp:taxon-name></italic> and the very rare social parasite of <italic><tp:taxon-name><tp:taxon-name-part taxon-name-part-type="genus" reg="Tetramorium">Tetramorium</tp:taxon-name-part></tp:taxon-name></italic> – <italic><tp:taxon-name><tp:taxon-name-part taxon-name-part-type="genus" reg="Teleutomyrmex">Teleutomyrmex</tp:taxon-name-part> <tp:taxon-name-part taxon-name-part-type="species" reg="buschingeri">buschingeri</tp:taxon-name-part></tp:taxon-name></italic> Lapeva-Gjonova, 2017.</p></tp:treatment-sec><tp:treatment-sec><!--Section generated to contain objects referenced in tp:taxon-treatment.--><fig id="F6774675" position="float" orientation="portrait"><object-id xmlns:xlink="http://www.w3.org/1999/xlink" content-type="arpha" xlink:type="simple">F6ABFDA3-B632-5521-96E2-A0BC4504B304</object-id><object-id xmlns:xlink="http://www.w3.org/1999/xlink" content-type="doi" xlink:type="simple">10.3897/BDJ.9.e65742.figure6</object-id><label>Figure 6.</label><caption><p><italic><tp:taxon-name><tp:taxon-name-part taxon-name-part-type="genus" reg="Strongylognathus">Strongylognathus</tp:taxon-name-part> <tp:taxon-name-part taxon-name-part-type="species" reg="italicus">italicus</tp:taxon-name-part></tp:taxon-name></italic> Finzi, 1924, workers: a – head, dorsal view; b – body, lateral view.</p></caption><graphic xmlns:xlink="http://www.w3.org/1999/xlink" xlink:href="bdj-09-e65742-g006.png" position="float" id="oo_513965.png" orientation="portrait" xlink:type="simple"><uri content-type="original_file" xlink:type="simple">https://binary.pensoft.net/fig/513965</uri></graphic></fig><fig id="F6774642" position="float" orientation="portrait"><object-id xmlns:xlink="http://www.w3.org/1999/xlink" content-type="arpha" xlink:type="simple">A2C65A71-B142-574E-B660-8BE3B93D18FE</object-id><object-id xmlns:xlink="http://www.w3.org/1999/xlink" content-type="doi" xlink:type="simple">10.3897/BDJ.9.e65742.figure1</object-id><label>Figure 1.</label><caption><p>Photos of some collection sites: a – Thracian plain, Besaparski hills, near Ognyanovo vill. (habitat of <italic><tp:taxon-name><tp:taxon-name-part taxon-name-part-type="genus" reg="Strongylognathus">Strongylognathus</tp:taxon-name-part> <tp:taxon-name-part taxon-name-part-type="species" reg="karawajewi">karawajewi</tp:taxon-name-part></tp:taxon-name></italic>); b – Stara planina, near Karnare vill. (habitat of <italic><tp:taxon-name><tp:taxon-name-part taxon-name-part-type="genus" reg="Strongylognathus">S.</tp:taxon-name-part> <tp:taxon-name-part taxon-name-part-type="species" reg="karawajewi">karawajewi</tp:taxon-name-part></tp:taxon-name></italic>); c – Eastern Rhodopes, near Chernichino vill. (habitat of <italic><tp:taxon-name><tp:taxon-name-part taxon-name-part-type="genus" reg="Strongylognathus">S.</tp:taxon-name-part> <tp:taxon-name-part taxon-name-part-type="species" reg="karawajewi">karawajewi</tp:taxon-name-part></tp:taxon-name></italic> and <italic><tp:taxon-name><tp:taxon-name-part taxon-name-part-type="genus" reg="Strongylognathus">S.</tp:taxon-name-part> <tp:taxon-name-part taxon-name-part-type="species" reg="italicus">italicus</tp:taxon-name-part></tp:taxon-name></italic>); d – Eastern Rhodopes, near Gaberovo vill. (habitat of <italic><tp:taxon-name><tp:taxon-name-part taxon-name-part-type="genus" reg="Strongylognathus">S.</tp:taxon-name-part> <tp:taxon-name-part taxon-name-part-type="species" reg="karawajewi">karawajewi</tp:taxon-name-part></tp:taxon-name></italic> and <italic><tp:taxon-name><tp:taxon-name-part taxon-name-part-type="genus" reg="Strongylognathus">S.</tp:taxon-name-part> <tp:taxon-name-part taxon-name-part-type="species" reg="afer">afer</tp:taxon-name-part></tp:taxon-name></italic>).</p></caption><graphic xmlns:xlink="http://www.w3.org/1999/xlink" xlink:href="bdj-09-e65742-g001.png" position="float" id="oo_513958.png" orientation="portrait" xlink:type="simple"><uri content-type="original_file" xlink:type="simple">https://binary.pensoft.net/fig/513958</uri></graphic></fig></tp:treatment-sec><ref-list><ref id="B6777770"><element-citation xmlns:xlink="http://www.w3.org/1999/xlink" publication-type="article" xlink:type="simple"><person-group person-group-type="author"><name name-style="western"><surname>Baroni Urbani</surname><given-names>Cesare</given-names></name></person-group><year>1971</year><article-title>Catalogo delle specie di <tp:taxon-name><tp:taxon-name-part taxon-name-part-type="family">Formicidae</tp:taxon-name-part></tp:taxon-name> d'Italia. (Studi sulla mirmecofauna d'Italia - X)</article-title><source>Memorie della Società Entomologica Italiana</source><volume>50</volume><fpage>5</fpage><lpage>287</lpage></element-citation></ref><ref id="B6777779"><element-citation xmlns:xlink="http://www.w3.org/1999/xlink" publication-type="article" xlink:type="simple"><person-group person-group-type="author"><name name-style="western"><surname>Bolton</surname><given-names>B.</given-names></name></person-group><year>1976</year><article-title>The ant tribe <tp:taxon-name><tp:taxon-name-part taxon-name-part-type="tribe">Tetramoriini</tp:taxon-name-part></tp:taxon-name> (<tp:taxon-name><tp:taxon-name-part taxon-name-part-type="order">Hymenoptera</tp:taxon-name-part></tp:taxon-name>: <tp:taxon-name><tp:taxon-name-part taxon-name-part-type="family">Formicidae</tp:taxon-name-part></tp:taxon-name>). Constituent genera, review of smaller genera and revision of <italic><tp:taxon-name><tp:taxon-name-part taxon-name-part-type="genus" reg="Triglyphothrix">Triglyphothrix</tp:taxon-name-part></tp:taxon-name></italic> Forel</article-title><source>Bulletin of The British Museum (Natural History) Entomology</source><volume>34</volume><fpage>283</fpage><lpage>379</lpage><uri xlink:type="simple">http://biostor.org/reference/113560</uri></element-citation></ref><ref id="B6778096"><element-citation xmlns:xlink="http://www.w3.org/1999/xlink" publication-type="article" xlink:type="simple"><person-group person-group-type="author"><name name-style="western"><surname>Sanetra</surname><given-names>Matthias</given-names></name><name name-style="western"><surname>Güsten</surname><given-names>Robert</given-names></name><name name-style="western"><surname>Schulz</surname><given-names>Andreas</given-names></name></person-group><year>1999</year><article-title>On the taxonomy and distribution of Italian <italic><tp:taxon-name><tp:taxon-name-part taxon-name-part-type="genus" reg="Tetramorium">Tetramorium</tp:taxon-name-part></tp:taxon-name></italic> species and their social parasites (<tp:taxon-name><tp:taxon-name-part taxon-name-part-type="order">Hymenoptera</tp:taxon-name-part></tp:taxon-name> <tp:taxon-name><tp:taxon-name-part taxon-name-part-type="family">Formicidae</tp:taxon-name-part></tp:taxon-name>)</article-title><source>Memorie della Società Entomologica Italiana</source><volume>77</volume><fpage>317</fpage><lpage>357</lpage></element-citation></ref><ref id="B6777814"><element-citation xmlns:xlink="http://www.w3.org/1999/xlink" publication-type="article" xlink:type="simple"><person-group person-group-type="author"><name name-style="western"><surname>Borowiec</surname><given-names>L.</given-names></name></person-group><year>2014</year><article-title>Catalogue of ants of Europe, the Mediterranean Basin and adjacent regions (<tp:taxon-name><tp:taxon-name-part taxon-name-part-type="order">Hymenoptera</tp:taxon-name-part></tp:taxon-name>: <tp:taxon-name><tp:taxon-name-part taxon-name-part-type="family">Formicidae</tp:taxon-name-part></tp:taxon-name>)</article-title><source>Genus</source><volume>25</volume><issue>1-2</issue><fpage>1</fpage><lpage>340</lpage></element-citation></ref><ref id="B6777925"><element-citation xmlns:xlink="http://www.w3.org/1999/xlink" publication-type="article" xlink:type="simple"><person-group person-group-type="author"><name name-style="western"><surname>Finzi</surname><given-names>B.</given-names></name></person-group><year>1924</year><article-title>Secondo contributo alla conoscenza della fauna mirmecologica della Venezia Giulia</article-title><source>Bollettino della Società Entomologica Italiana</source><volume>56</volume><issue>8</issue><fpage>120</fpage><lpage>123</lpage></element-citation></ref><ref id="B6778141"><element-citation xmlns:xlink="http://www.w3.org/1999/xlink" publication-type="book" xlink:type="simple"><person-group person-group-type="author"><name name-style="western"><surname>Seifert</surname><given-names>Bernhard</given-names></name></person-group><year>2018</year><source>The Ants of the Central and North Europe</source><publisher-name>lutra Verlags- und Vertriebsgesellschaft, Tauer</publisher-name><size units="page">408</size></element-citation></ref><ref id="B6777943"><element-citation xmlns:xlink="http://www.w3.org/1999/xlink" publication-type="website" xlink:type="simple"><person-group person-group-type="author"><name name-style="western"><surname>IUCN</surname></name></person-group><article-title>The IUCN Red List of Threatened Species. Version 2020-3</article-title><uri xlink:type="simple">https://www.iucnredlist.org</uri><date-in-citation content-type="access-date">2021-02-15T00:00:00+02:00</date-in-citation></element-citation></ref><ref id="B6777916"><element-citation xmlns:xlink="http://www.w3.org/1999/xlink" publication-type="article" xlink:type="simple"><person-group person-group-type="author"><name name-style="western"><surname>Finzi</surname><given-names>Bruno</given-names></name></person-group><year>1924</year><article-title>Formiche dell'isola d'Elba e Monte Argentario.</article-title><source>Bollettino della Società Entomologica Italiana</source><volume>56</volume><issue>1</issue><fpage>12</fpage><lpage>15</lpage></element-citation></ref><ref id="B6777761"><element-citation xmlns:xlink="http://www.w3.org/1999/xlink" publication-type="article" xlink:type="simple"><person-group person-group-type="author"><name name-style="western"><surname>Baroni Urbani</surname><given-names>Cesare</given-names></name></person-group><year>1969</year><article-title>Gli <italic><tp:taxon-name><tp:taxon-name-part taxon-name-part-type="genus" reg="Strongylognathus">Strongylognathus</tp:taxon-name-part></tp:taxon-name></italic> del gruppo <italic><tp:taxon-name><tp:taxon-name-part taxon-name-part-type="genus" reg="Strongylognathus"/><tp:taxon-name-part taxon-name-part-type="species" reg="huberi">huberi</tp:taxon-name-part></tp:taxon-name></italic> nell'Europa occidentale: saggio di una revisione basata sulla casta operaria</article-title><source>Bolletino della Società Entomologica Italiana</source><volume>99-101</volume><issue>7-8</issue><fpage>132</fpage><lpage>168</lpage></element-citation></ref></ref-list></tp:taxon-treatment>
