# Supplementary material for: Ant genus Strongylognathus (Hymenoptera, Formicidae) in Bulgaria: a preliminary review
Source: Biodivers Data J. 2021 May 21;9:e65742. doi: 10.3897/BDJ.9.e65742 (PMC8163718; doi:10.3897/BDJ.9.e65742)
Supplement: XML Treatment for Strongylognathus afer [file BDJ.9.e65742-treatment7.xml]

<!DOCTYPE tp:taxon-treatment
  PUBLIC "-//TaxonX//DTD Taxonomic Treatment Publishing DTD v0 20100105//EN" "tax-treatment-NSO.dtd">
<tp:taxon-treatment xmlns:tp="http://www.plazi.org/taxpub"><tp:treatment-meta><mixed-citation publication-type="journal"><person-group><name><surname>Lapeva-Gjonova</surname><given-names>Albena</given-names></name><name><surname>Radchenko</surname><given-names>Alexander G.</given-names></name></person-group><article-title>Ant genus <italic><tp:taxon-name><tp:taxon-name-part taxon-name-part-type="genus" reg="Strongylognathus">Strongylognathus</tp:taxon-name-part></tp:taxon-name></italic> (<tp:taxon-name><tp:taxon-name-part taxon-name-part-type="order">Hymenoptera</tp:taxon-name-part></tp:taxon-name>, <tp:taxon-name><tp:taxon-name-part taxon-name-part-type="family">Formicidae</tp:taxon-name-part></tp:taxon-name>) in Bulgaria: a preliminary review</article-title><source>Biodivers Data J</source><day>21</day><month>5</month><year>2021</year><volume>9</volume><pub-id pub-id-type="doi">10.3897/BDJ.9.e65742</pub-id></mixed-citation></tp:treatment-meta><tp:nomenclature><tp:taxon-name><object-id xmlns:xlink="http://www.w3.org/1999/xlink" content-type="arpha" xlink:type="simple">0154372D-4CBF-5994-9EA1-CA842E4DE4CD</object-id><tp:taxon-name-part taxon-name-part-type="genus">Strongylognathus</tp:taxon-name-part> <tp:taxon-name-part taxon-name-part-type="species">afer</tp:taxon-name-part></tp:taxon-name><tp:taxon-authority>Emery, 1884</tp:taxon-authority><tp:nomenclature-citation-list><tp:nomenclature-citation><tp:taxon-name><tp:taxon-name-part taxon-name-part-type="genus" reg="Strongylognathus">Strongylognathus</tp:taxon-name-part> <tp:taxon-name-part taxon-name-part-type="species" reg="afer">afer</tp:taxon-name-part></tp:taxon-name><comment> Emery, 1884: 380, q, Algeria; <xref ref-type="bibr" rid="B6777934">Forel 1900</xref>: 279, w (in Key); <xref ref-type="bibr" rid="B6778123">Santschi 1910</xref>: 71, m; <xref ref-type="bibr" rid="B6777907">Emery 1909</xref>: 711; all subsequent authors.</comment></tp:nomenclature-citation><tp:nomenclature-citation><tp:taxon-name><tp:taxon-name-part taxon-name-part-type="genus" reg="Strongylognathus">Strongylognathus</tp:taxon-name-part> <tp:taxon-name-part taxon-name-part-type="species" reg="afer">afer</tp:taxon-name-part></tp:taxon-name><comment> Emery, 1884: 380, q, Algeria; <xref ref-type="bibr" rid="B6777934">Forel 1900</xref>: 279, w (in Key); <xref ref-type="bibr" rid="B6778123">Santschi 1910</xref>: 71, m; <xref ref-type="bibr" rid="B6777907">Emery 1909</xref>: 711; all subsequent authors.</comment></tp:nomenclature-citation></tp:nomenclature-citation-list></tp:nomenclature><tp:treatment-sec sec-type="materials"><title>Materials</title><list list-type="alpha-lower" list-content="occurrences"><list-item><p><bold>Type status:</bold> <named-content xmlns:xlink="http://www.w3.org/1999/xlink" content-type="dwc:typeStatus" xlink:type="simple">Other material</named-content>. <bold>Occurrence:</bold> recordedBy: <named-content xmlns:xlink="http://www.w3.org/1999/xlink" content-type="dwc:recordedBy" xlink:type="simple">A. Lapeva-Gjonova</named-content>; individualCount: <named-content xmlns:xlink="http://www.w3.org/1999/xlink" content-type="dwc:individualCount" xlink:type="simple">19</named-content>; sex: <named-content xmlns:xlink="http://www.w3.org/1999/xlink" content-type="dwc:sex" xlink:type="simple">workers</named-content>; <bold>Taxon:</bold> scientificName: <named-content xmlns:xlink="http://www.w3.org/1999/xlink" content-type="dwc:scientificName" xlink:type="simple"><italic><tp:taxon-name><tp:taxon-name-part taxon-name-part-type="genus" reg="Strongylognathus">Strongylognathus</tp:taxon-name-part> <tp:taxon-name-part taxon-name-part-type="species" reg="afer">afer</tp:taxon-name-part></tp:taxon-name></italic></named-content>; order: <named-content xmlns:xlink="http://www.w3.org/1999/xlink" content-type="dwc:order" xlink:type="simple"><tp:taxon-name><tp:taxon-name-part taxon-name-part-type="order">Hymenoptera</tp:taxon-name-part></tp:taxon-name></named-content>; family: <named-content xmlns:xlink="http://www.w3.org/1999/xlink" content-type="dwc:family" xlink:type="simple"><tp:taxon-name><tp:taxon-name-part taxon-name-part-type="family">Formicidae</tp:taxon-name-part></tp:taxon-name></named-content>; genus: <named-content xmlns:xlink="http://www.w3.org/1999/xlink" content-type="dwc:genus" xlink:type="simple"><tp:taxon-name><tp:taxon-name-part taxon-name-part-type="genus">Strongylognathus</tp:taxon-name-part></tp:taxon-name></named-content>; taxonRank: <named-content xmlns:xlink="http://www.w3.org/1999/xlink" content-type="dwc:taxonRank" xlink:type="simple">Species</named-content>; <bold>Location:</bold> country: <named-content xmlns:xlink="http://www.w3.org/1999/xlink" content-type="dwc:country" xlink:type="simple">Bulgaria</named-content>; stateProvince: <named-content xmlns:xlink="http://www.w3.org/1999/xlink" content-type="dwc:stateProvince" xlink:type="simple">Haskovo</named-content>; municipality: <named-content xmlns:xlink="http://www.w3.org/1999/xlink" content-type="dwc:municipality" xlink:type="simple">Madzharovo</named-content>; locality: <named-content xmlns:xlink="http://www.w3.org/1999/xlink" content-type="dwc:locality" xlink:type="simple">Eastern Rhodopes, Gaberovo vill.</named-content>; minimumElevationInMeters: <named-content xmlns:xlink="http://www.w3.org/1999/xlink" content-type="dwc:minimumElevationInMeters" xlink:type="simple">535</named-content>; locationRemarks: <named-content xmlns:xlink="http://www.w3.org/1999/xlink" content-type="dwc:locationRemarks" xlink:type="simple">on the border of light oak forest, in a nest of <italic><tp:taxon-name><tp:taxon-name-part taxon-name-part-type="genus" reg="Tetramorium">Tetramorium</tp:taxon-name-part> <tp:taxon-name-part taxon-name-part-type="species" reg="hungaricum">hungaricum</tp:taxon-name-part></tp:taxon-name></italic> Röszler, 1935</named-content>; decimalLatitude: <named-content xmlns:xlink="http://www.w3.org/1999/xlink" content-type="dwc:decimalLatitude" xlink:type="simple">41.6297</named-content>; decimalLongitude: <named-content xmlns:xlink="http://www.w3.org/1999/xlink" content-type="dwc:decimalLongitude" xlink:type="simple">25.8940</named-content>; <bold>Event:</bold> eventDate: <named-content xmlns:xlink="http://www.w3.org/1999/xlink" content-type="dwc:eventDate" xlink:type="simple">10-04-2013</named-content>; <bold>Record Level:</bold> collectionCode: <named-content xmlns:xlink="http://www.w3.org/1999/xlink" content-type="dwc:collectionCode" xlink:type="simple">BFUS</named-content>; basisOfRecord: <named-content xmlns:xlink="http://www.w3.org/1999/xlink" content-type="dwc:basisOfRecord" xlink:type="simple">PreservedSpecimen</named-content></p></list-item></list></tp:treatment-sec><tp:treatment-sec sec-type="Description"><title>Description</title><p>SEM images: Fig. <xref ref-type="fig" rid="F6774679">7</xref></p></tp:treatment-sec><tp:treatment-sec sec-type="Conservation"><title>Conservation</title><p>Vulnerable D2 ver. 2.3 (<xref ref-type="bibr" rid="B6777943">IUCN 2021</xref>)</p></tp:treatment-sec><tp:treatment-sec sec-type="Taxon discussion"><title>Taxon discussion</title><p><italic><tp:taxon-name><tp:taxon-name-part taxon-name-part-type="genus" reg="Strongylognathus">Strongylognathus</tp:taxon-name-part> <tp:taxon-name-part taxon-name-part-type="species" reg="afer">afer</tp:taxon-name-part></tp:taxon-name></italic> was described by <xref ref-type="bibr" rid="B6777898">Emery (1884)</xref>, based on a single queen from Algeria, workers and males being later described from Algeria and Tunisia by <xref ref-type="bibr" rid="B6777934">Forel (1900)</xref> and <xref ref-type="bibr" rid="B6778123">Santschi (1910)</xref>, respectively; finally, <xref ref-type="bibr" rid="B6778114">Sanetra and Güsten (2001)</xref> recorded this species in many localities in Algeria, Tunisia and Morocco. <italic><tp:taxon-name><tp:taxon-name-part taxon-name-part-type="genus" reg="Strongylognathus">Strongylognathus</tp:taxon-name-part> <tp:taxon-name-part taxon-name-part-type="species" reg="afer">afer</tp:taxon-name-part></tp:taxon-name></italic>, in all studied sites, infested colonies of <italic><tp:taxon-name><tp:taxon-name-part taxon-name-part-type="genus" reg="Tetramorium">Tetramorium</tp:taxon-name-part> <tp:taxon-name-part taxon-name-part-type="species" reg="semilaeve">semilaeve</tp:taxon-name-part></tp:taxon-name></italic> Andre, 1883 (<xref ref-type="bibr" rid="B6778114">Sanetra and Güsten 2001</xref>). Workers of this species are very small, the propodeum bearing small and blunt tubercles instead of sharp dents and the head dorsum and mesosoma are generally smooth and shiny (<xref ref-type="bibr" rid="B6777934">Forel 1900</xref>, <xref ref-type="bibr" rid="B6778114">Sanetra and Güsten 2001</xref>).</p><p>One nest sample of workers, together with the host species <italic><tp:taxon-name><tp:taxon-name-part taxon-name-part-type="genus" reg="Tetramorium">T.</tp:taxon-name-part> <tp:taxon-name-part taxon-name-part-type="species" reg="hungaricum">hungaricum</tp:taxon-name-part></tp:taxon-name></italic>, was collected in the Eastern Rhodopes on the border of light oak forest and a pasture with a southern exposure (Fig. 4) at an altitude about 550 m. Collected workers morphologically fit well with the main characteristic features of <italic><tp:taxon-name><tp:taxon-name-part taxon-name-part-type="genus" reg="Strongylognathus">S.</tp:taxon-name-part> <tp:taxon-name-part taxon-name-part-type="species" reg="afer">afer</tp:taxon-name-part></tp:taxon-name></italic>, but are even smaller than the specimens from Algeria and Morocco, as well as workers of <italic><tp:taxon-name><tp:taxon-name-part taxon-name-part-type="genus" reg="Strongylognathus">S.</tp:taxon-name-part> <tp:taxon-name-part taxon-name-part-type="species" reg="minutus">minutus</tp:taxon-name-part></tp:taxon-name></italic> Radchenko, 1991 and, apparently, are the smallest known workers of the <italic><tp:taxon-name><tp:taxon-name-part taxon-name-part-type="genus" reg="Strongylognathus"/><tp:taxon-name-part taxon-name-part-type="species" reg="huberi">huberi</tp:taxon-name-part></tp:taxon-name></italic> species-group (compare Table <xref ref-type="table" rid="T6774633">1</xref> and data in <xref ref-type="bibr" rid="B6778071">Radchenko 1991</xref> and <xref ref-type="bibr" rid="B6778114">Sanetra and Güsten 2001</xref>).</p></tp:treatment-sec><tp:treatment-sec><!--Section generated to contain objects referenced in tp:taxon-treatment.--><fig id="F6774679" position="float" orientation="portrait"><object-id xmlns:xlink="http://www.w3.org/1999/xlink" content-type="arpha" xlink:type="simple">2C77FA44-0D6A-5F96-B972-3E50858E2B54</object-id><object-id xmlns:xlink="http://www.w3.org/1999/xlink" content-type="doi" xlink:type="simple">10.3897/BDJ.9.e65742.figure7</object-id><label>Figure 7.</label><caption><p><italic><tp:taxon-name><tp:taxon-name-part taxon-name-part-type="genus" reg="Strongylognathus">Strongylognathus</tp:taxon-name-part> <tp:taxon-name-part taxon-name-part-type="species" reg="afer">afer</tp:taxon-name-part></tp:taxon-name></italic> Emery, 1884, workers: a. head, dorsal view; b. body, lateral view.</p></caption><graphic xmlns:xlink="http://www.w3.org/1999/xlink" xlink:href="bdj-09-e65742-g007.png" position="float" id="oo_513966.png" orientation="portrait" xlink:type="simple"><uri content-type="original_file" xlink:type="simple">https://binary.pensoft.net/fig/513966</uri></graphic></fig><table-wrap id="T6774633" position="float" orientation="portrait"><label>Table 1.</label><caption><p>Measurements (in mm) and indices of the investigated species of <italic><tp:taxon-name><tp:taxon-name-part taxon-name-part-type="genus" reg="Strongylognathus">Strongylognathus</tp:taxon-name-part> <tp:taxon-name-part taxon-name-part-type="species" reg="huberi">huberi</tp:taxon-name-part></tp:taxon-name></italic>-group. Measured material: <italic><tp:taxon-name><tp:taxon-name-part taxon-name-part-type="genus" reg="Strongylognathus">S.</tp:taxon-name-part> <tp:taxon-name-part taxon-name-part-type="species" reg="bulgaricus">bulgaricus</tp:taxon-name-part></tp:taxon-name></italic>: Eastern Rhodopes, Dolna kula (17 workers); Kardzhali (2 workers); <italic><tp:taxon-name><tp:taxon-name-part taxon-name-part-type="genus" reg="Strongylognathus">S.</tp:taxon-name-part> <tp:taxon-name-part taxon-name-part-type="species" reg="huberi">huberi</tp:taxon-name-part> <tp:taxon-name-part taxon-name-part-type="subspecies" reg="dalmaticus">dalmaticus</tp:taxon-name-part></tp:taxon-name></italic>: Eastern Rhodopes, Meden Buk; <italic><tp:taxon-name><tp:taxon-name-part taxon-name-part-type="genus" reg="Strongylognathus">S.</tp:taxon-name-part> <tp:taxon-name-part taxon-name-part-type="species" reg="italicus">italicus</tp:taxon-name-part></tp:taxon-name></italic>: Eastern Rhodopes, near Chernichino vill.; <italic><tp:taxon-name><tp:taxon-name-part taxon-name-part-type="genus" reg="Strongylognathus">S.</tp:taxon-name-part> <tp:taxon-name-part taxon-name-part-type="species" reg="afer">afer</tp:taxon-name-part></tp:taxon-name></italic>: Eastern Rhodopes, Gaberovo vill.</p></caption><table rules="all" border="1"><tbody><tr><td rowspan="2" colspan="1"/><td rowspan="1" colspan="2"><italic><tp:taxon-name><tp:taxon-name-part taxon-name-part-type="genus" reg="Strongylognathus">S.</tp:taxon-name-part> <tp:taxon-name-part taxon-name-part-type="species" reg="bulgaricus">bulgaricus</tp:taxon-name-part></tp:taxon-name></italic> (n = 19)</td><td rowspan="1" colspan="2"><italic><tp:taxon-name><tp:taxon-name-part taxon-name-part-type="genus" reg="Strongylognathus">S.</tp:taxon-name-part> <tp:taxon-name-part taxon-name-part-type="species" reg="huberi">huberi</tp:taxon-name-part> <tp:taxon-name-part taxon-name-part-type="subspecies" reg="dalmaticus">dalmaticus</tp:taxon-name-part></tp:taxon-name></italic> (n = 15)</td><td rowspan="1" colspan="2"><italic><tp:taxon-name><tp:taxon-name-part taxon-name-part-type="genus" reg="Strongylognathus">S.</tp:taxon-name-part> <tp:taxon-name-part taxon-name-part-type="species" reg="italicus">italicus</tp:taxon-name-part></tp:taxon-name></italic> (n = 20)</td><td rowspan="1" colspan="2"><italic><tp:taxon-name><tp:taxon-name-part taxon-name-part-type="genus" reg="Strongylognathus">S.</tp:taxon-name-part> <tp:taxon-name-part taxon-name-part-type="species" reg="afer">afer</tp:taxon-name-part></tp:taxon-name></italic> (n = 17)</td></tr><tr><td rowspan="1" colspan="1">mean</td><td rowspan="1" colspan="1">min-max</td><td rowspan="1" colspan="1">mean</td><td rowspan="1" colspan="1">min-max</td><td rowspan="1" colspan="1">mean</td><td rowspan="1" colspan="1">min-max</td><td rowspan="1" colspan="1">mean</td><td rowspan="1" colspan="1">min-max</td></tr><tr><td rowspan="1" colspan="9">Measurements</td></tr><tr><td rowspan="1" colspan="1">HL</td><td rowspan="1" colspan="1">0.774</td><td rowspan="1" colspan="1">0.719-0.825</td><td rowspan="1" colspan="1">0.807</td><td rowspan="1" colspan="1">0.754-0.842</td><td rowspan="1" colspan="1">0.811</td><td rowspan="1" colspan="1">0.754-0.912</td><td rowspan="1" colspan="1">0.693</td><td rowspan="1" colspan="1">0.632-0.719</td></tr><tr><td rowspan="1" colspan="1">HW</td><td rowspan="1" colspan="1">0.669</td><td rowspan="1" colspan="1">0.614-0.737</td><td rowspan="1" colspan="1">0.698</td><td rowspan="1" colspan="1">0.614-0.737</td><td rowspan="1" colspan="1">0.736</td><td rowspan="1" colspan="1">0.684-0.842</td><td rowspan="1" colspan="1">0.594</td><td rowspan="1" colspan="1">0.544-0.623</td></tr><tr><td rowspan="1" colspan="1">SL</td><td rowspan="1" colspan="1">0.511</td><td rowspan="1" colspan="1">0.474-0.544</td><td rowspan="1" colspan="1">0.543</td><td rowspan="1" colspan="1">0.509-0.561</td><td rowspan="1" colspan="1">0.587</td><td rowspan="1" colspan="1">0.544-0.649</td><td rowspan="1" colspan="1">0.468</td><td rowspan="1" colspan="1">0.421-0.491</td></tr><tr><td rowspan="1" colspan="1">ML</td><td rowspan="1" colspan="1">0.925</td><td rowspan="1" colspan="1">0.860-1.000</td><td rowspan="1" colspan="1">1.002</td><td rowspan="1" colspan="1">0.895-1.070</td><td rowspan="1" colspan="1">1.012</td><td rowspan="1" colspan="1">0.912-1.175</td><td rowspan="1" colspan="1">0.821</td><td rowspan="1" colspan="1">0.711-0.860</td></tr><tr><td rowspan="1" colspan="1">PW</td><td rowspan="1" colspan="1">0.200</td><td rowspan="1" colspan="1">0.175-0.237</td><td rowspan="1" colspan="1">0.228</td><td rowspan="1" colspan="1">0.193-0.246</td><td rowspan="1" colspan="1">0.227</td><td rowspan="1" colspan="1">0.193-0.263</td><td rowspan="1" colspan="1">0.179</td><td rowspan="1" colspan="1">0.158-0.193</td></tr><tr><td rowspan="1" colspan="1">PPW</td><td rowspan="1" colspan="1">0.270</td><td rowspan="1" colspan="1">0.246-0.298</td><td rowspan="1" colspan="1">0.299</td><td rowspan="1" colspan="1">0.263-0.333</td><td rowspan="1" colspan="1">0.306</td><td rowspan="1" colspan="1">0.281-0.351</td><td rowspan="1" colspan="1">0.227</td><td rowspan="1" colspan="1">0.211-0.246</td></tr><tr><td rowspan="1" colspan="9">Indices</td></tr><tr><td rowspan="1" colspan="1">CI</td><td rowspan="1" colspan="1">1.157</td><td rowspan="1" colspan="1">1.119-1.200</td><td rowspan="1" colspan="1">1.158</td><td rowspan="1" colspan="1">1.095-1.228</td><td rowspan="1" colspan="1">1.101</td><td rowspan="1" colspan="1">1.069-1.129</td><td rowspan="1" colspan="1">1.166</td><td rowspan="1" colspan="1">1.141-1.206</td></tr><tr><td rowspan="1" colspan="1">SI</td><td rowspan="1" colspan="1">0.660</td><td rowspan="1" colspan="1">0.636-0.708</td><td rowspan="1" colspan="1">0.673</td><td rowspan="1" colspan="1">0.638-0.695</td><td rowspan="1" colspan="1">0.725</td><td rowspan="1" colspan="1">0.615-0.750</td><td rowspan="1" colspan="1">0.675</td><td rowspan="1" colspan="1">0.650-0.699</td></tr><tr><td rowspan="1" colspan="1">PI</td><td rowspan="1" colspan="1">0.742</td><td rowspan="1" colspan="1">0.687-0.843</td><td rowspan="1" colspan="1">0.761</td><td rowspan="1" colspan="1">0.722-0.801</td><td rowspan="1" colspan="1">0.741</td><td rowspan="1" colspan="1">0.685-0.795</td><td rowspan="1" colspan="1">0.788</td><td rowspan="1" colspan="1">0.749-0.846</td></tr><tr><td rowspan="1" colspan="1">PPI</td><td rowspan="1" colspan="1">0.403</td><td rowspan="1" colspan="1">0.381-0.425</td><td rowspan="1" colspan="1">0.428</td><td rowspan="1" colspan="1">0.405-0.452</td><td rowspan="1" colspan="1">0.416</td><td rowspan="1" colspan="1">0.395-0.445</td><td rowspan="1" colspan="1">0.382</td><td rowspan="1" colspan="1">0.354-0.400</td></tr></tbody></table></table-wrap></tp:treatment-sec><ref-list><ref id="B6777934"><element-citation xmlns:xlink="http://www.w3.org/1999/xlink" publication-type="article" xlink:type="simple"><person-group person-group-type="author"><name name-style="western"><surname>Forel</surname><given-names>Auguste</given-names></name></person-group><year>1900</year><article-title>Fourmis du Japon. Nids en toile. <italic><tp:taxon-name><tp:taxon-name-part taxon-name-part-type="genus" reg="Strongylognathus">Strongylognathus</tp:taxon-name-part> <tp:taxon-name-part taxon-name-part-type="species" reg="huberi">huberi</tp:taxon-name-part></tp:taxon-name></italic> et voisins. Fourmilière triple. <italic><tp:taxon-name><tp:taxon-name-part taxon-name-part-type="genus" reg="Cyphomyrmex">Cyphomyrmex</tp:taxon-name-part> <tp:taxon-name-part taxon-name-part-type="species" reg="wheeleri">wheeleri</tp:taxon-name-part></tp:taxon-name></italic>. Fourmis importées.</article-title><source>Mitteilungen der Schweizerischen Entomologischen Gesellschaft</source><volume>10</volume><fpage>267</fpage><lpage>287</lpage><pub-id pub-id-type="doi">10.5962/bhl.part.2750</pub-id></element-citation></ref><ref id="B6778123"><element-citation xmlns:xlink="http://www.w3.org/1999/xlink" publication-type="article" xlink:type="simple"><person-group person-group-type="author"><name name-style="western"><surname>Santschi</surname><given-names>F.</given-names></name></person-group><year>1910</year><article-title>Nouvelles Fourmis de Tunisie (suite)</article-title><source>Bulletin de la Société d'Histoire Naturelle de l'Afrique du Nord</source><volume>2</volume><issue>5</issue><fpage>70</fpage><lpage>72</lpage></element-citation></ref><ref id="B6777907"><element-citation xmlns:xlink="http://www.w3.org/1999/xlink" publication-type="article" xlink:type="simple"><person-group person-group-type="author"><name name-style="western"><surname>Emery</surname><given-names>C.</given-names></name></person-group><year>1909</year><article-title>Beiträge zur Monographie der Formiciden des paläarktischen Faunengebietes. (Hym.) IX.</article-title><source>Deutsche Entomologische Zeitschrift</source><volume>1909</volume><fpage>695</fpage><lpage>712</lpage></element-citation></ref><ref id="B6777943"><element-citation xmlns:xlink="http://www.w3.org/1999/xlink" publication-type="website" xlink:type="simple"><person-group person-group-type="author"><name name-style="western"><surname>IUCN</surname></name></person-group><article-title>The IUCN Red List of Threatened Species. Version 2020-3</article-title><uri xlink:type="simple">https://www.iucnredlist.org</uri><date-in-citation content-type="access-date">2021-02-15T00:00:00+02:00</date-in-citation></element-citation></ref><ref id="B6777898"><element-citation xmlns:xlink="http://www.w3.org/1999/xlink" publication-type="article" xlink:type="simple"><person-group person-group-type="author"><name name-style="western"><surname>Emery</surname><given-names>C.</given-names></name></person-group><year>1884</year><article-title>Materiali per lo studio della fauna Tunisina raccolti da G. e L. Doria. III. Rassegna delle formiche della Tunisia.</article-title><source>Annali del Museo Civico di Storia Naturale di Genova</source><volume>(2)1 [21]</volume><fpage>373</fpage><lpage>386</lpage></element-citation></ref><ref id="B6778114"><element-citation xmlns:xlink="http://www.w3.org/1999/xlink" publication-type="article" xlink:type="simple"><person-group person-group-type="author"><name name-style="western"><surname>Sanetra</surname><given-names>Matthias</given-names></name><name name-style="western"><surname>Güsten</surname><given-names>Robert</given-names></name></person-group><year>2001</year><article-title>The socially parasitic ant genus <italic><tp:taxon-name><tp:taxon-name-part taxon-name-part-type="genus" reg="Strongylognathus">Strongylognathus</tp:taxon-name-part></tp:taxon-name></italic> Mayr in North Africa (<tp:taxon-name><tp:taxon-name-part taxon-name-part-type="class">Insecta</tp:taxon-name-part></tp:taxon-name>: <tp:taxon-name><tp:taxon-name-part taxon-name-part-type="order">Hymenoptera</tp:taxon-name-part></tp:taxon-name>: <tp:taxon-name><tp:taxon-name-part taxon-name-part-type="family">Formicidae</tp:taxon-name-part></tp:taxon-name>)</article-title><source>Zootaxa</source><volume>20</volume><fpage>1</fpage><lpage>20</lpage><pub-id pub-id-type="doi">10.11646/zootaxa.20.1.1</pub-id></element-citation></ref><ref id="B6778071"><element-citation xmlns:xlink="http://www.w3.org/1999/xlink" publication-type="article" xlink:type="simple"><person-group person-group-type="author"><name name-style="western"><surname>Radchenko</surname><given-names>A. G.</given-names></name></person-group><year>1991</year><article-title>Ants of genus <italic><tp:taxon-name><tp:taxon-name-part taxon-name-part-type="genus" reg="Strongylognathus">Strongylognathus</tp:taxon-name-part></tp:taxon-name></italic> (<tp:taxon-name><tp:taxon-name-part taxon-name-part-type="order">Hymenoptera</tp:taxon-name-part></tp:taxon-name>, <tp:taxon-name><tp:taxon-name-part taxon-name-part-type="family">Formicidae</tp:taxon-name-part></tp:taxon-name>) from the USSR fauna</article-title><source>Zoologicheskii Zhurnal</source><volume>70</volume><issue>10</issue><fpage>84</fpage><lpage>90</lpage><comment content-type="language">Russian</comment></element-citation></ref></ref-list></tp:taxon-treatment>
